# Supplementary material for: The effectiveness of abstinence‐based and harm reduction‐based interventions in reducing problematic substance use in adults who are experiencing homelessness in high income countries: A systematic review and meta‐analysis: A systematic review
Source: Campbell Syst Rev. 2024 Apr 21;20(2):e1396. doi: 10.1002/cl2.1396 (PMC11032639; doi:10.1002/cl2.1396)
Supplement: Supplementary file 1 — Supporting information. [file CL2-20-e1396-s002.zip]

Archive with 8 entries (8 files):
- CA000265-analysis-data/CA000265-data-rows.csv
- CA000265-analysis-data/CA000265-overall-estimates-and-settings.csv
- CA000265-analysis-data/CA000265-subgroup-estimates.csv
- CA000265-other-references/CA000265-additional-references.ris
- CA000265-study-data/CA000265-excluded.ris
- CA000265-study-data/CA000265-included.ris
- CA000265-study-data/CA000265-risk-of-bias.csv
- CA000265-study-data/CA000265-study-information.csv
