# Supplementary material for: The effectiveness of abstinence‐based and harm reduction‐based interventions in reducing problematic substance use in adults who are experiencing homelessness in high income countries: A systematic review and meta‐analysis: A systematic review
Source: Campbell Syst Rev. 2024 Apr 21;20(2):e1396. doi: 10.1002/cl2.1396 (PMC11032639; doi:10.1002/cl2.1396)
Supplement: Supplementary file 1 — Supporting information. [file CL2-20-e1396-s002.zip › CA000265-other-references/CA000265-additional-references.ris]

TY  - GEN
AU  - ACMD
TI  - Advisory Council on the Misuse of Drugs Report into Drug related Harms in Homeless Populations
JF  - Report
ER  - 

TY  - JOUR
AU  - Aldridge R,W.
AU  - Story,A.
AU  - Hwang S,W.
AU  - Nordentoft,M.
AU  - Luchenski S,A.
AU  - Hartwell,G.
AU  - Tweed E,J.
AU  - Lewer,D.
AU  - Katikireddi S,V.
AU  - Hayward A,C.
TI  - Morbidity and mortality in homeless individuals, prisoners, sex workers, and individuals with substance use disorders in high-income countries: a systematic review and meta-analysis
JF  - Lancet
DA  - 2018///
VL  - 391
IS  - 10117
SP  - 241
EP  - 250
ER  - 

TY  - JOUR
AU  - Ayerst S,L.
TI  - Depression and stress in street youth
JF  - Adolescence
DA  - 1999///
VL  - 34
IS  - 135
SP  - 567
EP  - 75
ER  - 

TY  - JOUR
AU  - Bauer L,K.
AU  - Brody J,K.
AU  - León,C.
AU  - Baggett T,P.
TI  - Characteristics of homeless adults who died of drug overdose: a retrospective record review
JF  - Journal of health care for the poor and underserved
DA  - 2016///
VL  - 27
IS  - 2
SP  - 846
EP  - 59
ER  - 

TY  - BOOK
AU  - Borenstein,M.
AU  - Hedges L,V.
AU  - Higgins J,P.
AU  - Rothstein H,R.
BT  - Introduction to meta-analysis
DA  - 2009///
PB  - John Wiley and Sons
ER  - 

TY  - JOUR
AU  - Borenstein
AU  - M.
AU  - Hedges
AU  - L. V.
AU  - Higgins
AU  - J. P.
AU  - &amp; Rothstein
AU  - H.,R.
TI  - A basic introduction to fixed-effect and random-effects models for meta-analysis
JF  - Research Synthesis Methods
DA  - 2010///
VL  - 1
IS  - 2
SP  - 97
EP  - 111
ER  - 

TY  - JOUR
AU  - Bramley
AU  - G and Fitzpatrick.,S.
TI  - Homelessness in the UK: who is most at risk?
JF  - Housing Studies Journal
DA  - 2018///
VL  - 33
IS  - 1
SP  - 96
EP  - 116
ER  - 

TY  - JOUR
AU  - Bramley,G.
AU  - Fitzpatrick,S.
AU  - Sosenko,F.
TI  - Mapping the &quot;hard edges&quot; of disadvantage in England: Adults involved in homelessness, substance misuse, and offending
JF  - Geographical Journal
DA  - 2020///
VL  - 186
IS  - 4
SP  - 390
EP  - 402
ER  - 

TY  - JOUR
AU  - Bretherton
AU  - J
TI  - Reconsidering Gender in Homelessness
JF  - European Journal of Homelessness
DA  - 2017///
VL  - 11
IS  - 1
SP  - 1
EP  - 21
ER  - 

TY  - JOUR
AU  - Bujarski,S.
AU  - O'Malley S,S.
AU  - Lunny,K.
AU  - Ray L,A.
TI  - The Effects of Drinking Goal on Treatment Outcome for Alcoholism
JF  - Journal of Consulting and Clinical Psychology
DA  - 2013///
VL  - 81
IS  - 1
SP  - 13
EP  - 22
ER  - 

TY  - JOUR
AU  - Carver,H.
AU  - Ring,N.
AU  - Miler,J.
AU  - Parkes,T.
TI  - What constitutes effective problematic substance use treatment from the perspective of people who are homeless? A systematic review and meta-ethnography
JF  - Harm Reduction Journal
DA  - 2020///
VL  - 17
IS  - 1
SP  - 1
EP  - 22
ER  - 

TY  - JOUR
AU  - Chen X Thrane L Whitbeck L B Johnson,K.
TI  - Mental disorders, comorbidity, and postrunaway arrests among homeless and runaway adolescents
JF  - Journal of Research on Adolescence
DA  - 2006///
VL  - 16
IS  - 3
SP  - 379
EP  - 402
ER  - 

TY  - JOUR
AU  - Cornes,M.
AU  - Aldridge,R.
AU  - Byng,R.
AU  - Clark,M.
AU  - Foster,G.
AU  - Fuller,J.
AU  - Hayward,A.
AU  - Hewett,N.
AU  - Kilmister,A.
AU  - Manthorpe,J.
AU  - Neale,J.
AU  - Tinelli,M.
AU  - Whiteford,M.
TI  - Improving Hospital Discharge Arrangements for People who are Homeless: The Role of Specialist Integrated Care.
JF  - International Journal of Integrated Care
DA  - 2018///
VL  - 18
SP  - e345
EP  - e359
ER  - 

TY  - JOUR
AU  - Demartini,B.
AU  - Batla,A.
AU  - Petrochilos,P.
AU  - Fisher,L.
AU  - Edwards,M.J.
AU  - Joyce,E.
TI  - Multidisciplinary treatment for functional neurological symptoms: a prospective study
JF  - Journal of Neurology
DA  - 2014///
VL  - 261
IS  - 12
SP  - 2370
EP  - 77
ER  - 

TY  - JOUR
AU  - Dennis,F.
AU  - Rhodes,T.
AU  - Harris,M.
TI  - More-than-harm reduction: Engaging with alternative ontologies of 'movement' in UK drug services
JF  - International Journal of Drug Policy
DA  - 2020///
VL  - 82
SP  - 1
EP  - 8
ER  - 

TY  - JOUR
AU  - Dobson,R.
TI  - Complex needs in homelessness practice: a review of 'new markets of vulnerability'
JF  - Housing Studies
DA  - 15/04/2019
VL  - -
IS  - -
SP  - 1
EP  - 27
ER  - 

TY  - GEN
AU  - European Monitoring Centre for Drugs and Drug Addiction
TI  - European drug report 2021
JF  - Report
DA  - 2021///
ER  - 

TY  - GEN
AU  - Feantsa
TI  - FAQs on homelessness in the European Union
JF  - Website
DA  - 2022///
ER  - 

TY  - GEN
AU  - Fountain,J.
AU  - Howes,S.
TI  - Home and dry? Homelessness and substance use in London
JF  - Report
DA  - 2002///
SP  - 0
ER  - 

TY  - JOUR
AU  - Fries
AU  - H. P.
AU  - &amp; Rosen
AU  - M. I.
TI  - The efficacy of assertive community treatment to treat substance use
JF  - Journal of the American Psychiatric Nurses Association
DA  - 2011///
VL  - 17
IS  - 1
SP  - 45
EP  - 50
ER  - 

TY  - JOUR
AU  - Fujii
AU  - K
TI  - COVID-19 Prevention Measures Targeting Homeless People in Japan: A Cross-sectional Study
JF  - Social Work in Public Health
DA  - 2022///
VL  - 37
IS  - 5
SP  - 468
EP  - 483
ER  - 

TY  - GEN
AU  - Gleser L,J.
AU  - Olkin,I.
TI  - Stochastically Dependent Effect Sizes
JF  - Book
DA  - 2009///
SP  - 357–376
ER  - 

TY  - JOUR
AU  - Heather
AU  - N
AU  - Best
AU  - D
AU  - Kawalek
AU  - A
AU  - Field
AU  - M
AU  - Lewis
AU  - M
AU  - Rotgers
AU  - F
AU  - Wiers
AU  - R and Heim
AU  - D
TI  - Challenging the brain disease model of addiction: European launch of the addiction theory network
JF  - Addiction Research &amp; Theory
DA  - 2018///
VL  - 26
IS  - 4
SP  - 249
EP  - 255
ER  - 

TY  - GEN
AU  - Higgins,J.P.T.
AU  - Thomas,J.
AU  - Chandler,J.
AU  - Cumpston,M.
AU  - Li,T.
AU  - Page,M.J.
AU  - Welch,V.A.
TI  - ochrane Handbook for Systematic Reviews of Interventions version 6.3
JF  - Cochrane, 2022
ER  - 

TY  - GEN
AU  - Homeless Link
TI  - The unhealthy state of homelessness: health audit results 2014
JF  - Report
DA  - 2014///
SP  - 0
ER  - 

TY  - JOUR
AU  - Keenan,C.
AU  - Miller,S.
AU  - Hanratty,J.
AU  - Pigott,T.
AU  - Mackie,P.
AU  - Cowman,J.
AU  - Coughlan,C.
AU  - Hamilton,J.
AU  - Fitzpatrick,S.
TI  - PROTOCOL: Accommodation-based interventions for individuals experiencing, or at risk of experiencing, homelessness
JF  - Campbell Systematic Reviews
DA  - 2020///
VL  - 16
IS  - 3
SP  - 1
EP  - 93
ER  - 

TY  - JOUR
AU  - Klee,H.
AU  - Reid,P.
TI  - Drugs and youth homelessness: reducing the risk
JF  - Drugs-Education Prevention and Policy
DA  - 1998///
VL  - 5
IS  - 3
SP  - 269
EP  - 280
ER  - 

TY  - JOUR
AU  - Klee,H.
AU  - Reid,P.
TI  - Drug use among the young homeless: Coping through self-medication
JF  - Health - An Interdisciplinary Journal for the Social Study of Health, Illness and Medicine
DA  - 1998///
VL  - 2
IS  - 2
SP  - 115
EP  - 134
ER  - 

TY  - JOUR
AU  - Kugley
AU  - S
AU  - Wade
AU  - A
AU  - Thomas
AU  - J
AU  - Mahood
AU  - Q
AU  - Jørgensen
AU  - A
AU  - Hammerstrøm
AU  - K
AU  - Sathe
AU  - N
TI  -  Searching for studies: a guide to information retrieval for Campbell systematic reviews
JF  - Campbell Systematic Reviews
DA  - 2017///
VL  - 13
SP  - 1
EP  - 73
ER  - 

TY  - JOUR
AU  - Luchenski,S.
AU  - Maguire,N.
AU  - Aldridge R,W.
AU  - Hayward,A.
AU  - Story,A.
AU  - Perri,P.
AU  - Withers,J.
AU  - Clint,S.
AU  - Fitzpatrick,S.
AU  - Hewett,N.
TI  - What works in inclusion health: overview of effective interventions for marginalised and excluded populations
JF  - Lancet
DA  - 2018///
VL  - 391
IS  - 10117
SP  - 266
EP  - 280
ER  - 

TY  - GEN
AU  - Ministry of Housing
AU  - Communities
AU  - and Local Government
TI  - Rough sleeper snapshot Autumn 2020
JF  - Report
ER  - 

TY  - JOUR
AU  - MacKnee C,M.
AU  - Mervyn,J.
TI  - Critical incidents that facilitate homeless people's transition off the streets
JF  - Journal of Social Distress and the Homeless
DA  - 2002///
VL  - 11
IS  - 4
SP  - 293
EP  - 306
ER  - 

TY  - JOUR
AU  - Magwood,O.
AU  - Salvalaggio,G.
AU  - Beder,M.
AU  - Kendall,C.
AU  - Kpade,V.
AU  - Daghmach,W.
AU  - Habonimana,G.
AU  - Marshall,Z.
AU  - Snyder,E.
AU  - O'Shea,T.
AU  - Lennox,R.
AU  - Hsu,H.
AU  - Tugwell,P.
AU  - Pottie,K.
TI  - The effectiveness of substance use interventions for homeless and vulnerably housed persons: A systematic review of systematic reviews on supervised consumption facilities, managed alcohol programs, and pharmacological agents for opioid use disorder
JF  - Plos One
DA  - 2020///
VL  - 15
IS  - 1
SP  - 1
EP  - 31
ER  - 

TY  - JOUR
AU  - Martijn,C.
AU  - Sharpe,L.
TI  - Pathways to youth homelessness
JF  - Social Science &amp; Medicine
DA  - 2006///
VL  - 62
IS  - 1
SP  - 1
EP  - 12
ER  - 

TY  - JOUR
AU  - Mayock P Corr M L O'Sullivan,E.
TI  - Homeless young people, families and change: family support as a facilitator to exiting homelessness
JF  - Child &amp; Family Social Work
DA  - 2011///
VL  - 16
IS  - 4
SP  - 391
EP  - 401
ER  - 

TY  - JOUR
AU  - Mayock
AU  - P and Sheridan
AU  - S
TI  - Women Negotiating Power and Control as they ‘Journey’ Through Homelessness: A Feminist Poststructuralist Perspective
JF  - European Journal of Homelessness
DA  - 2020///
VL  - 14
IS  - 2
SP  - 17
EP  - 47
ER  - 

TY  - JOUR
AU  - Milet R,C.
AU  - Lopez-Castro,T.
AU  - Leibowitz,A.
AU  - McGirr,K.
AU  - Vakharia S,P.
TI  - Defiant hospitality: a grounded theory study of harm reduction psychotherapy
JF  - Addiction Research &amp; Theory
DA  - 2021///
VL  - 29
IS  - 6
SP  - 445
EP  - 453
ER  - 

TY  - JOUR
AU  - Moledina,A.
AU  - Magwood,O.
AU  - Agbata,E.
AU  - Hung J,H.
AU  - Saad,A.
AU  - Thavorn,K.
AU  - Pottie,K.
TI  - A comprehensive review of prioritised interventions to improve the health and wellbeing of persons with lived experience of homelessness
JF  - Campbell Systematic Reviews
DA  - 2021///
VL  - 17
IS  - 2
SP  - 1
EP  - 136
ER  - 

TY  - JOUR
AU  - Moos,R.
TI  - Theory-Based Active Ingredients of Effective Treatments for Substance Use Disorders
JF  - Drug and alcohol dependence
DA  - 2007///
VL  - 88
IS  - 2-3
SP  - 109
EP  - 121
ER  - 

TY  - GEN
AU  - Museum of Homelessness
TI  - News - Museum of Homelessness honours the 1286 people experiencing homelessness who died in 2021
JF  - Website
DA  - 31/3/2022
ER  - 

TY  - GEN
AU  - National Alliance to End Homelessness
TI  - State of Homelessness 2022 Edition
JF  - REport
DA  - 2022///
ER  - 

TY  - GEN
AU  - National Health Care for the Homeless Council
TI  - Addressing the Opioid Epidemic How the Opioid Crisis Affects Homeless Populations
JF  - Website
DA  - 2017///
SP  - 1
EP  - 5
ER  - 

TY  - GEN
AU  - New Zealand Drug Foundation
TI  - Synthetic Cannabinoid Crisis
JF  - Website
DA  - 2018///
SP  - 0
ER  - 

TY  - GEN
AU  - O'Leary,C.
TI  - Supporting People benefits realisation
JF  - Report
DA  - 2004///
SP  - 0
ER  - 

TY  - JOUR
AU  - O'Leary,C.
AU  - Simcock,T.
TI  - Policy failure or f***up: homelessness and welfare reform in England
JF  - Housing Studies
DA  - 2020///
VL  - Online
SP  - 10.1080/02673037.2020.1849573
ER  - 

TY  - JOUR
AU  - O’Leary
AU  - C
AU  - Ralphs,R.
AU  - Stevenson,J.
AU  - Smith,A.
AU  - Harrison,J.
AU  - Armitage H and Kiss,Z.
TI  - PROTOCOL: The effectiveness of abstinence-based and harm reduction-based interventions in reducing problematic substance use in adults who are experiencing homelessness in high income countries: a systematic review and meta-analysis,
JF  - Campbell Systematic Reviews
DA  - 2022///
VL  - 18
IS  - 3
SP  - DOI: 10.1002/cl2.1246
ER  - 

TY  - GEN
AU  - OECD
TI  - Better data and policies to fight homelessness in the OECD
JF  - Policy Brief on Affordable Housing
DA  - 2020///
ER  - 

TY  - GEN
AU  - Office of Health Improvement and Disparities
TI  - Adult substance misuse treatment statistics 2020 to 2021: report
JF  - Report
DA  - 2021///
ER  - 

TY  - GEN
AU  - Office of National Statistics
TI  - Deaths of homeless people in England and Wales Statistical bulletins
JF  - Report
DA  - 2020///
ER  - 

TY  - JOUR
AU  - Penzenstadler,L.
AU  - Soares,C.
AU  - Anci,E.
AU  - Molodynski,A.
AU  - Khazaal,Y.
TI  - Effect of Assertive Community Treatment for Patients with Substance Use Disorder: A Systematic Review.
JF  - European Addiction Research
DA  - 2019///
VL  - 25
SP  - 56
EP  - 67
ER  - 

TY  - JOUR
AU  - Pigott
AU  - T. D.
AU  - &amp; Polanin
AU  - J. R.
TI  - Methodological Guidance Paper: High-Quality Meta-Analysis in a Systematic Review
JF  - Review of Educational Research
DA  - 2020///
VL  - 90
IS  - 1
SP  - 24
EP  - 46
ER  - 

TY  - JOUR
AU  - Pustejovsky
AU  - J and Tipton
AU  - E.
TI  - Meta-analysis with Robust Variance Estimation: Expanding the Range of Working Models
JF  - Prevention Science
DA  - 2022///
VL  - 23
SP  - 425
EP  - 438
ER  - 

TY  - GEN
AU  - Shelter
TI  - Homelessness in England: the numbers behind the story
JF  - Report
DA  - 2021///
ER  - 

TY  - GEN
AU  - Singh,S.
AU  - White,H.
TI  - Studies of the Effectiveness of Interventions to Improve the Welfare of those experiencing or at Risk of Homelessness: An Evidence and Gap Map (4th edition)
JF  - Report
DA  - 2022///
ER  - 

TY  - JOUR
AU  - Thompson S,J.
TI  - Risk/protective factors associated with substance use among runaway/homeless youth utilizing emergency shelter services nationwide
JF  - Substance Abuse
DA  - 2005///
VL  - 25
IS  - 3
SP  - 13
EP  - 26
ER  - 

TY  - JOUR
AU  - Thompson S,J.
AU  - Rew,L.
AU  - Barczyk,A.
AU  - McCoy,P.
AU  - Mi-Sedhi,A.
TI  - Social Estrangement: Factors Associated with Alcohol or Drug Dependency among Homeless, Street-Involved Young Adults
JF  - Journal of Drug Issues
DA  - 2009///
VL  - 39
IS  - 4
SP  - 905
EP  - 929
ER  - 

TY  - BOOK
AU  - Tsemberis,S.
BT  - Housing first: The pathways model to end homelessness for people with mental illness and addiction manual
DA  - 2011///
PB  - Hazelden Information &amp; Educational Services
CY  - New York City
ER  - 

TY  - JOUR
AU  - Viechtbauer,W.
TI  - Conducting Meta-Analyses in R with the metafor Package
JF  - Journal of Statistical Software
DA  - 2010///
VL  - 36
IS  - 3
SP  - 1
EP  - 48
ER  - 

TY  - JOUR
AU  - Von Greiff,N.
AU  - Skogens,L.
AU  - Topor,A.
TI  - Supporting recovery in social work with persons having co-occurring problems–clients’ and professionals’ perceptions
JF  - Nordic Social Work Research
DA  - 2020///
VL  - 10
IS  - 2
SP  - 173
EP  - 185
ER  - 

TY  - JOUR
AU  - Wan
AU  - X.
AU  - Wang
AU  - W.
AU  - Liu
AU  - J. et al.
TI  -  Estimating the sample mean and standard deviation from the sample size, median, range and/or interquartile range. <i>BMC Med Res Methodol</i> 14, 135 (2014). https://doi.org/10.1186/1471-2288-14-135
JF  - BMC Medical Research Methodology
DA  - 2014///
VL  - 14
IS  - 135
SP  - 1
EP  - 14
ER  - 

TY  - GEN
AU  - White,H.
TI  - Evidence and Gap Maps on Homelessness. A launch pad for strategic evidence production and use
JF  - Report
DA  - 2018///
SP  - 0
ER  - 

TY  - JOUR
AU  - White,H.
AU  - Saran,A.
AU  - Fowler,B.
AU  - Portes,A.
AU  - Fitzpatrick,S.
AU  - Teixeira,L.
TI  - PROTOCOL: Studies of the effectiveness of interventions to improve the welfare of those affected by, and at risk of,homelessness in high income countries: An evidence and gap map
JF  - Campbell Systematic Reviews
DA  - 2019///
VL  - 16
IS  - 1
SP  - 1
EP  - 11
ER  - 

TY  - GEN
AU  - White,H.
AU  - Narayanan,M.
TI  - Why interventions to improve the welfare of people experiencing homelessness or at risk work or not: An updated evidence and gap map
JF  - Report
DA  - 2021///
SP  - 0
ER  - 

TY  - JOUR
AU  - Wong,A.
AU  - Chen,J.
AU  - Dicipulo,R.
AU  - Weiss,D.
AU  - Sleet D,A.
AU  - Francescutti L,H.
TI  - Combatting Homelessness in Canada: Applying Lessons Learned from Six Tiny Villages to the Edmonton Bridge Healing Program
JF  - International Journal of Environmental Research and Public Health
DA  - 2020///
VL  - 17
IS  - 17
SP  - 1
EP  - 19
ER  - 

TY  - GEN
AU  - World Bank
TI  - High income countries
JF  - https://data.worldbank.org/country/XD
ER  - 

TY  - JOUR
AU  - de Vet
AU  - R.
AU  - van Luijtelaar
AU  - M. J.
AU  - Brilleslijper-Kater
AU  - S. N.
AU  - Vanderplasschen
AU  - W.
AU  - Beijersbergen
AU  - M. D.
AU  - &amp; Wolf
AU  - J. R.
TI  - Effectiveness of case management for homeless persons: a systematic review
JF  - American Journal of Public Health
DA  - 2013///
VL  - 103
IS  - 10
SP  - e13
EP  - e26
ER  - 
