# Supplementary material for: The effectiveness of abstinence‐based and harm reduction‐based interventions in reducing problematic substance use in adults who are experiencing homelessness in high income countries: A systematic review and meta‐analysis: A systematic review
Source: Campbell Syst Rev. 2024 Apr 21;20(2):e1396. doi: 10.1002/cl2.1396 (PMC11032639; doi:10.1002/cl2.1396)
Supplement: Supplementary file 1 — Supporting information. [file CL2-20-e1396-s002.zip › CA000265-study-data/CA000265-excluded.ris]

TY  - JOUR
AU  - Aldridge,A.
AU  - Linford,R.
AU  - Bray,J.
TI  - Substance use outcomes of patients served by a large US implementation of Screening, Brief Intervention and Referral to Treatment (SBIRT)
JF  - Addiction
DA  - 2017///
VL  - 112
SP  - 43
EP  - 53
NS  - Aldridge 2017
ER  - 

TY  - GEN
AU  - Aldridge,S.
TI  - Impact evaluation of the Rough Sleeping Initiative
JF  - Report
DA  - 2019///
NS  - Aldridge 2019
ER  - 

TY  - JOUR
AU  - Alunni-Menichini,K.
AU  - Bertrand,K.
AU  - Roy,L.
AU  - Brousselle,A.
TI  - Current emergency response in montreal: How does it fit in the services offered to homeless people who use substances?
JF  - International Journal of Drug Policy
DA  - 2020///
VL  - 82
SP  - 1
EP  - 13
NS  - Alunni-Menichini 2020
ER  - 

TY  - JOUR
AU  - Appel,P.W.
AU  - Tsemberis,S.
AU  - Joseph,H.
AU  - Stefancic,A.
AU  - Lambert-Wacey,D.
TI  - Housing First for Severely Mentally Ill Homeless Methadone Patients
JF  - Journal of Addictive Diseases
DA  - 2012///
VL  - 31
IS  - 3
SP  - 270
EP  - 277
NS  - Appel 2012
ER  - 

TY  - JOUR
AU  - Argeriou,M.
AU  - Mccarty,D.
TI  - The Use of Shelters as Substance-Abuse Stabilization Sites
JF  - Journal of Mental Health Administration
DA  - 1993///
VL  - 20
IS  - 2
SP  - 126
EP  - 137
NS  - Argeriou 1993
ER  - 

TY  - JOUR
AU  - Aubry,T.
AU  - Nelson,G.
AU  - Tsemberis,S.
TI  - Housing First for People With Severe Mental Illness Who Are Homeless: A Review of the Research and Findings From the At Home-Chez soi Demonstration Project
JF  - Canadian Journal of Psychiatry-Revue Canadienne De Psychiatrie
DA  - 2015///
VL  - 60
IS  - 11
SP  - 467
EP  - 474
NS  - Aubry 2015
ER  - 

TY  - JOUR
AU  - Aubry,T.
AU  - Bloch,G.
AU  - Brcic,V.
AU  - Saad,A.
AU  - Magwood,O.
AU  - Abdalla,T.
AU  - Alkhateeb,Q.
AU  - Xie,E.
AU  - Mathew,C.
AU  - Hannigan,T.
AU  - Costello,C.
AU  - Thavorn,K.
AU  - Stergiopoulos,V.
AU  - Tugwell,P.
AU  - Pottie,K.
TI  - Effectiveness of permanent supportive housing and income assistance interventions for homeless individuals in high-income countries: a systematic review
JF  - Lancet Public Health
DA  - 2020///
VL  - 5
IS  - 6
SP  - E342
EP  - E360
NS  - Aubry 2020
ER  - 

TY  - JOUR
AU  - Baer,J.S.
AU  - Garrett,S.B.
AU  - Beadnell,B.
AU  - Wells,E.A.
AU  - Peterson,P.L.
TI  - Brief motivational intervention with homeless adolescents: Evaluating effects on substance use and service utilization
JF  - Psychology of Addictive Behaviors
DA  - 2007///
VL  - 21
IS  - 4
SP  - 582
EP  - 586
NS  - Baer 2007
ER  - 

TY  - GEN
AU  - Ballard,C.
TI  - Counseling outcome research: The use of the Addiction Severity Index in a homeless population
JF  - Thesis
DA  - 2002///
VL  - PhD Counselling
NS  - Ballard 2002
ER  - 

TY  - JOUR
AU  - Barrow,S.M.
AU  - Herman,D.B.
AU  - Cordova,P.
AU  - Struening,E.L.
TI  - Mortality among homeless shelter residents in New York City
JF  - American Journal of Public Health
DA  - 1999///
VL  - 89
IS  - 4
SP  - 529
EP  - 534
NS  - Barrow 1999
ER  - 

TY  - JOUR
AU  - Bartle-Haring,S.
AU  - Slesnick,N.
AU  - Collins,J.
AU  - Erdem,G.
AU  - Buettner,C.
TI  - The Utility of Mentoring Homeless Adolescents: A Pilot Study
JF  - American Journal of Drug and Alcohol Abuse
DA  - 2012///
VL  - 38
IS  - 4
SP  - 350
EP  - 358
NS  - Bartle-Haring 2012
ER  - 

TY  - JOUR
AU  - Basu,A.
AU  - Kee,R.
AU  - Buchanan,D.
AU  - Sadowski,L.S.
TI  - Comparative Cost Analysis of Housing and Case Management Program for Chronically Ill Homeless Adults Compared to Usual Care
JF  - Health Services Research
DA  - 2012///
VL  - 47
IS  - 1
SP  - 523
EP  - 543
NS  - Basu 2012
ER  - 

TY  - JOUR
AU  - Beieler,A.
AU  - Magaret,A.
AU  - Zhou,Y.
AU  - Schleyer,A.
AU  - Wald,A.
AU  - Dhanireddy,S.
TI  - Outpatient Parenteral Antimicrobial Therapy in Vulnerable Populations-People Who Inject Drugs and the Homeless
JF  - Journal of Hospital Medicine
DA  - 2019///
VL  - 14
IS  - 2
SP  - 105
EP  - 109
NS  - Beieler 2019
ER  - 

TY  - JOUR
AU  - Bell,J.F.
AU  - Krupski,A.
AU  - Joesch,J.M.
AU  - West,I.I.
AU  - Atkins,D.C.
AU  - Court,B.
AU  - Mancuso,D.
AU  - Roy-Byrne,P.
TI  - A Randomized Controlled Trial of Intensive Care Management for Disabled Medicaid Beneficiaries with High Health Care Costs
JF  - Health Services Research
DA  - 2015///
VL  - 50
IS  - 3
SP  - 663
EP  - 689
NS  - Bell 2015
ER  - 

TY  - JOUR
AU  - Bernad,R.
AU  - Yunca,R.
TI  - Introducing the Housing First Model in Spain: First Results of the Habitat Programme
JF  - European Journal of Homelessness
DA  - 2016///
VL  - 10
IS  - 1
SP  - 53
EP  - 82
NS  - Bernad 2016
ER  - 

TY  - JOUR
AU  - Bradford,D.W.
AU  - Gaynes,B.N.
AU  - Kim,M.M.
AU  - Kaufman,J.S.
AU  - Weinberger,M.
TI  - Can shelter-based interventions improve treatment engagement in homeless individuals with psychiatric and/or substance misuse disorders? A randomized controlled trial
JF  - Medical Care
DA  - 2005///
VL  - 43
IS  - 8
SP  - 763
EP  - 768
NS  - Bradford 2005
ER  - 

TY  - JOUR
AU  - Brown,S.
AU  - Wilderson,D.
TI  - Homelessness prevention for former foster youth: Utilization of transitional housing programs
JF  - Children and Youth Services Review
DA  - 2010///
VL  - 32
IS  - 10
SP  - 1464
EP  - 1472
NS  - Brown 2010
ER  - 

TY  - JOUR
AU  - Brown,M.
AU  - Rowe,M.
AU  - Cunningham,A.
AU  - Ponce,A.N.
TI  - Evaluation of a Comprehensive SAMHSA Service Program for Individuals Experiencing Chronic Homelessness
JF  - Journal of Behavioral Health Services &amp; Research
DA  - 2018///
VL  - 45
IS  - 4
SP  - 605
EP  - 613
NS  - Brown 2018
ER  - 

TY  - JOUR
AU  - Caton,C.L.M.
AU  - Hasin,D.
AU  - Shrout,P.E.
AU  - Opler,L.A.
AU  - Hirshfield,S.
AU  - Dominguez,B.
AU  - Felix,A.
TI  - Risk factors for homelessness among indigent urban adults with no history of psychotic illness: A case-control study
JF  - American Journal of Public Health
DA  - 2000///
VL  - 90
IS  - 2
SP  - 258
EP  - 263
NS  - Caton 2000
ER  - 

TY  - JOUR
AU  - Cauce,A.M.
AU  - Morgan,C.J.
AU  - Wagner,V.
AU  - Moore,E.
AU  - Sy,J.
AU  - Wurzbacher,K.
AU  - Weeden,K.
AU  - Tomlin,S.
AU  - Blanchard,T.
TI  - Effectiveness of Intensive Case-Management for Homeless Adolescents - Results of a 3-Month Follow-Up
JF  - Journal of Emotional and Behavioral Disorders
DA  - 1994///
VL  - 2
IS  - 4
SP  - 219
EP  - 227
NS  - Cauce 1994
ER  - 

TY  - JOUR
AU  - Cheng,A.L.
AU  - Lin,H.Q.
AU  - Kasprow,W.
AU  - Rosenheck,R.A.
TI  - Impact of supported housing on clinical outcomes - Analysis of a randomized trial using multiple imputation technique
JF  - Journal of Nervous and Mental Disease
DA  - 2007///
VL  - 195
IS  - 1
SP  - 83
EP  - 88
NS  - Cheng 2007
ER  - 

TY  - JOUR
AU  - Chu,C.M.T.
AU  - Moodie,E.E.M.
AU  - Streiner,D.L.
AU  - Latimer,E.A.
TI  - Trajectories of Homeless Shelter Utilization in the At Home/Chez Soi Trial of Housing First
JF  - Psychiatric Services
DA  - 2020///
VL  - 71
IS  - 7
SP  - 648
EP  - 655
NS  - Chu 2020
ER  - 

TY  - JOUR
AU  - Chum,A.
AU  - Wang,R.
AU  - Nisenbaum,R.
AU  - O'Campo,P.
AU  - Stergiopoulos,V.
AU  - Hwang,S.
TI  - Effect of a Housing Intervention on Selected Cardiovascular Risk Factors Among Homeless Adults With Mental Illness: 24-Month Follow-Up of a Randomized Controlled Trial
JF  - Journal of the American Heart Association
DA  - 2020///
VL  - 9
IS  - 19
SP  - 1
EP  - 9
NS  - Chum 2020
ER  - 

TY  - JOUR
AU  - Chung,T.E.
AU  - Gozdzik,A.
AU  - Lazgare,L.I.P.
AU  - To,M.J.
AU  - Aubry,T.
AU  - Frankish,J.
AU  - Hwang,S.W.
AU  - Stergiopoulos,V.
TI  - Housing First for older homeless adults with mental illness: a subgroup analysis of the At Home/Chez Soi randomized controlled trial
JF  - International Journal of Geriatric Psychiatry
DA  - 2018///
VL  - 33
IS  - 1
SP  - 85
EP  - 95
NS  - Chung 2018a
ER  - 

TY  - JOUR
AU  - Clark,C.
AU  - Rich,A.R.
TI  - Outcomes of homeless adults with mental illness in a housing program and in case management only
JF  - Psychiatric Services
DA  - 2003///
VL  - 54
IS  - 1
SP  - 78
EP  - 83
NS  - Clark 2003
ER  - 

TY  - JOUR
AU  - Collins,A.B.
AU  - Boyd,J.
AU  - Hayashi,K.
AU  - Cooper,H.L.F.
AU  - Goldenberg,S.
AU  - McNeil,R.
TI  - Women's utilization of housing-based overdose prevention sites in Vancouver, Canada: An ethnographic study
JF  - International Journal of Drug Policy
DA  - 2020///
VL  - 76
SP  - 1
EP  - 21
NS  - Collins 2020
ER  - 

TY  - JOUR
AU  - Collins,S.E.
AU  - Goldstein,S.C.
AU  - Suprasert,B.
AU  - Doerr,S.A.M.
AU  - Gliane,J.
AU  - Song,C.
AU  - Orfaly,V.E.
AU  - Moodliar,R.
AU  - Taylor,E.M.
AU  - Hoffmann,G.
TI  - Jail and Emergency Department Utilization in the Context of Harm Reduction Treatment for People Experiencing Homelessness and Alcohol Use Disorder
JF  - Journal of Urban Health-Bulletin of the New York Academy of Medicine
DA  - 2021///
VL  - 98
IS  - 1
SP  - 83
EP  - 90
NS  - Collins 2021a
ER  - 

TY  - JOUR
AU  - Consoli,T.
AU  - Cortese,C.
AU  - Molinari,P.
AU  - Zenarolla,A.
TI  - The Italian Network for Implementing the ‘Housing First’ Approach
JF  - European Journal of Homelessness
DA  - 2016///
VL  - 10
IS  - 1
SP  - 83
EP  - 98
NS  - Consoli 2016
ER  - 

TY  - JOUR
AU  - Cox,G.B.
AU  - Walker,R.D.
AU  - Freng,S.A.
AU  - Short,B.A.
AU  - Meijer,L.
AU  - Gilchrist,L.
TI  - Outcome of a controlled trial of the effectiveness of intensive case management for chronic public inebriates
JF  - Journal of Studies on Alcohol
DA  - 1998///
VL  - 59
IS  - 5
SP  - 523
EP  - 532
NS  - Cox 1998
ER  - 

TY  - JOUR
AU  - Cross,R.L.
AU  - White,J.
AU  - Engelsher,J.
AU  - O'Connor,S.S.
TI  - Implementation of Rocking Chair Therapy for Veterans in Residential Substance Use Disorder Treatment
JF  - Journal of the American Psychiatric Nurses Association
DA  - 2018///
VL  - 24
IS  - 3
SP  - 190
EP  - 198
NS  - Cross 2018
ER  - 

TY  - JOUR
AU  - Daubresse,M.
AU  - Saloner,B.
AU  - Pollack,H.A.
AU  - Alexander,G.C.
TI  - Non-buprenorphine opioid utilization among patients using buprenorphine
JF  - Addiction
DA  - 2017///
VL  - 112
IS  - 6
SP  - 1045
EP  - 1053
NS  - Daubresse 2017
ER  - 

TY  - JOUR
AU  - Dionisi,T.
AU  - Mosoni,C.
AU  - Di Sario,G.
AU  - Tarli,C.
AU  - Antonelli,M.
AU  - Sestito,L.
AU  - D'Addio,S.
AU  - Tosoni,A.
AU  - Ferrarese,D.
AU  - Iasilli,G.
AU  - Vassallo,G.A.
AU  - Mirijello,A.
AU  - Gialloreti,L.E.
AU  - Di Giuda,D.
AU  - Gasbarrini,A.
AU  - Addolorato,G.
TI  - Make Mission Impossible Feasible: The Experience of a Multidisciplinary Team Providing Treatment for Alcohol Use Disorder to Homeless Individuals
JF  - Alcohol and Alcoholism
DA  - 2020///
VL  - 55
IS  - 5
SP  - 547
EP  - 553
NS  - Dionisi 2020
ER  - 

TY  - JOUR
AU  - Drake,R.E.
AU  - McHugo,G.J.
AU  - Clark,R.E.
AU  - Teague,G.B.
AU  - Xie,H.Y.
AU  - Miles,K.
AU  - Ackerson,T.H.
TI  - Assertive community treatment for patients with co-occurring severe mental illness and substance use disorder: A clinical trial
JF  - American Journal of Orthopsychiatry
DA  - 1998///
VL  - 68
IS  - 2
SP  - 201
EP  - 215
NS  - Drake 1998
ER  - 

TY  - JOUR
AU  - Ellison,M.L.
AU  - Schutt,R.K.
AU  - Yuan,L.H.
AU  - Mitchell-Miland,C.
AU  - Glickman,M.E.
AU  - McCarthy,S.
AU  - Smelson,D.
AU  - Schultz,M.R.
AU  - Chinman,M.
TI  - Impact of Peer Specialist Services on Residential Stability and Behavioral Health Status Among Formerly Homeless Veterans With Cooccurring Mental Health and Substance Use Conditions
JF  - Medical Care
DA  - 2020///
VL  - 58
IS  - 4
SP  - 307
EP  - 313
NS  - Ellison 2020
ER  - 

TY  - JOUR
AU  - Fletcher,J.B.
AU  - Reback,C.J.
TI  - Antisocial personality disorder predicts methamphetamine treatment outcomes in homeless, substance-dependent men who have sex with men
JF  - Journal of Substance Abuse Treatment
DA  - 2013///
VL  - 45
IS  - 3
SP  - 266
EP  - 272
NS  - Fletcher 2013
ER  - 

TY  - JOUR
AU  - Fors,S.W.
AU  - Jarvis,S.
TI  - Evaluation of a peer-led drug abuse risk reduction project for runaway homeless youths
JF  - Journal of Drug Education
DA  - 1995///
VL  - 25
IS  - 4
SP  - 321
EP  - 333
NS  - Fors 1995
ER  - 

TY  - JOUR
AU  - Frisman,L.K.
AU  - Mueser,K.T.
AU  - Covell,N.H.
AU  - Lin,H.J.
AU  - Crocker,A.
AU  - Drake,R.E.
AU  - Essock,S.M.
TI  - Use of Integrated Dual Disorder Treatment Via Assertive Community Treatment Versus Clinical Case Management for Persons With Co-Occurring Disorders and Antisocial Personality Disorder
JF  - Journal of Nervous and Mental Disease
DA  - 2009///
VL  - 197
IS  - 11
SP  - 822
EP  - 828
NS  - Frisman 2009
ER  - 

TY  - GEN
AU  - Gesmond,T.
TI  - The impact of Housing First on financial poverty and the take-up of income support: evidence from a French randomized controlled trial.
JF  - Report
DA  - 2017///
NS  - Gesmond 2017
ER  - 

TY  - JOUR
AU  - Grelottia,D.J.
AU  - Grelotti,D.J.
AU  - Hammer,G.P.
AU  - Dilley,J.W.
AU  - Karasic,D.H.
AU  - Sorensen,J.L.
AU  - Bangsberg,D.R.
AU  - Tsai,A.C.
TI  - Does substance use compromise depression treatment in persons with HIV? Findings from a randomized controlled trial
JF  - Aids Care-Psychological and Socio-Medical Aspects of Aids/Hiv
DA  - 2017///
VL  - 29
IS  - 3
SP  - 273
EP  - 279
NS  - Grelottia 2017
ER  - 

TY  - JOUR
AU  - Gulcur,L.
AU  - Stefancic,A.
AU  - Shinn,S.
AU  - Tsemberis,S.
AU  - Fischer,S.N.
TI  - Housing, hospitalization, and cost outcomes for homeless individuals with psychiatric disabilities participating in continuum of care and housing first programmes
JF  - Journal of Community &amp; Applied Social Psychology
DA  - 2003///
VL  - 13
IS  - 2
SP  - 171
EP  - 186
NS  - Gulcur 2003
ER  - 

TY  - JOUR
AU  - Hall,G.
AU  - Walters,S.
AU  - Gould,H.
AU  - Lim,S.
TI  - Housing versus treatment first for supportive housing participants with substance use disorders: A comparison of housing and public service use outcomes
JF  - Substance Abuse
DA  - 2020///
VL  - 41
IS  - 1
SP  - 70
EP  - 76
NS  - Hall 2020
ER  - 

TY  - GEN
AU  - Hatcher,S.
TI  - Protocol for a Feasibility Study of Narrative Exposure Therapy in Homeless Individuals With Post-Traumatic Stress Disorder
JF  - Website
DA  - 2018///
NS  - Hatcher 2018
ER  - 

TY  - JOUR
AU  - Hickman,M.
AU  - Steer,C.
AU  - Tilling,K.
AU  - Lim,A.G.
AU  - Marsden,J.
AU  - Millar,T.
AU  - Strang,J.
AU  - Telfer,M.
AU  - Vickerman,P.
AU  - Macleod,J.
TI  - The impact of buprenorphine and methadone on mortality: a primary care cohort study in the United Kingdom
JF  - Addiction
DA  - 2018///
VL  - 113
IS  - 8
SP  - 1461
EP  - 1476
NS  - Hickman 2018
ER  - 

TY  - JOUR
AU  - Hurlburt,M.S.
AU  - Hough,R.L.
AU  - Wood,P.A.
TI  - Effects of substance abuse on housing stability of homeless mentally ill persons in supported housing
JF  - Psychiatric Services
DA  - 1996///
VL  - 47
IS  - 7
SP  - 731
EP  - 736
NS  - Hurlburt 1996
ER  - 

TY  - JOUR
AU  - Hwang,S.W.
AU  - Gogosis,E.
AU  - Chambers,C.
AU  - Dunn,J.R.
AU  - Hoch,J.S.
AU  - Aubry,T.
TI  - Health Status, Quality of Life, Residential Stability, Substance Use, and Health Care Utilization among Adults Applying to a Supportive Housing Program
JF  - Journal of Urban Health-Bulletin of the New York Academy of Medicine
DA  - 2011///
VL  - 88
IS  - 6
SP  - 1076
EP  - 1090
NS  - Hwang 2011
ER  - 

TY  - JOUR
AU  - Jarvis,B.P.
AU  - Holtyn,A.F.
AU  - DeFulio,A.
AU  - Dunn,K.E.
AU  - Everly,J.J.
AU  - Leoutsakos,J.M.S.
AU  - Umbricht,A.
AU  - Fingerhood,M.
AU  - Bigelow,G.E.
AU  - Silverman,K.
TI  - Effects of incentives for naltrexone adherence on opiate abstinence in heroin-dependent adults
JF  - Addiction
DA  - 2017///
VL  - 112
IS  - 5
SP  - 830
EP  - 837
NS  - Jarvis 2017
ER  - 

TY  - JOUR
AU  - Jones,A.L.
AU  - Thomas,R.
AU  - Hedayati,D.O.
AU  - Saba,S.K.
AU  - Conley,J.
AU  - Gordon,A.J.
TI  - Patient predictors and utilization of health services within a medical home for homeless persons
JF  - Substance Abuse
DA  - 2018///
VL  - 39
IS  - 3
SP  - 354
EP  - 360
NS  - Jones 2018
ER  - 

TY  - JOUR
AU  - Karper,L.
AU  - Kaufmann,M.
AU  - Millspaugh,G.
AU  - Vega,E.
AU  - Stern,G.
AU  - Stern,G.
AU  - Ezrow,D.J.
AU  - Giansante,S.
AU  - Lynch,M.
TI  - Coordination of Care for Homeless Individuals with Comorbid Severe Mental Disorders and Substance-Related Disorders
JF  - Journal of Dual Diagnosis
DA  - 2008///
VL  - 4
IS  - 2
SP  - 142
EP  - 157
NS  - Karper 2008
ER  - 

TY  - JOUR
AU  - Kasprow,W.J.
AU  - Rosenheck,R.A.
TI  - Outcomes of critical time intervention case management of homeless veterans after psychiatric hospitalization
JF  - Psychiatric Services
DA  - 2007///
VL  - 58
IS  - 7
SP  - 929
EP  - 935
NS  - Kasprow 2007
ER  - 

TY  - JOUR
AU  - Kennedy,D.P.
AU  - Hunter,S.B.
AU  - Osilla,K.C.
AU  - Maksabedian,E.
AU  - Golinelli,D.
AU  - Tucker,J.S.
TI  - A computer-assisted motivational social network intervention to reduce alcohol, drug and HIV risk behaviors among Housing First residents
JF  - Addiction Science &amp; Clinical Practice
DA  - 2016///
VL  - 11
SP  - 1
EP  - 13
NS  - Kennedy 2016
ER  - 

TY  - JOUR
AU  - Kerman,N.
AU  - Aubry,T.
AU  - Adair,C.E.
AU  - Distasio,J.
AU  - Latimer,E.
AU  - Somers,J.
AU  - Stergiopoulos,V.
TI  - Effectiveness of Housing First for Homeless Adults with Mental Illness Who Frequently Use Emergency Departments in a Multisite Randomized Controlled Trial
JF  - Administration and Policy in Mental Health and Mental Health Services Research
DA  - 2020///
VL  - 47
IS  - 4
SP  - 515
EP  - 525
NS  - Kerman 2020
ER  - 

TY  - JOUR
AU  - Kertesz,S.G.
AU  - Larson,M.J.
AU  - Horton,N.J.
AU  - Winter,M.
AU  - Saitz,R.
AU  - Samet,J.H.
TI  - Homeless chronicity and health-related quality of life trajectories among adults with addictions
JF  - Medical Care
DA  - 2005///
VL  - 43
IS  - 6
SP  - 574
EP  - 585
NS  - Kertesz 2005
ER  - 

TY  - JOUR
AU  - Kirby,M.
AU  - Braucht,N.
AU  - Brown,E.
AU  - Krane,S.
AU  - McCann,M.
AU  - Vandemark,N.
TI  - Dyadic Case Management as a Strategy for Prevention of Homelessness Among Chronically Debilitated Men and Women with Alcohol and Drug Dependence
JF  - Alcoholism Treatment Quarterly
DA  - 1999///
VL  - 17
IS  - 1-2
SP  - 53
EP  - 71
NS  - Kirby 1999
ER  - 

TY  - JOUR
AU  - Kirst,M.
AU  - Zerger,S.
AU  - Misir,V.
AU  - Hwang,S.
AU  - Stergiopoulos,V.
TI  - The impact of a Housing First randomized controlled trial on substance use problems among homeless individuals with mental illness
JF  - Drug and Alcohol Dependence
DA  - 2015///
VL  - 146
SP  - 24
EP  - 29
NS  - Kirst 2015a
ER  - 

TY  - JOUR
AU  - Kisely,S.R.
AU  - Parker,J.K.
AU  - Campbell,L.A.
AU  - Karabanow,J.
AU  - Hughes,J.M.
AU  - Gahagan,J.
TI  - Health impacts of supportive housing for homeless youth: A pilot study
JF  - Public Health
DA  - 2008///
VL  - 122
IS  - 10
SP  - 1089
EP  - 1092
NS  - Kisely 2008
ER  - 

TY  - JOUR
AU  - Korr,W.S.
AU  - Joseph,A.
TI  - Housing the homeless mentally ill: Findings from Chicago
JF  - Journal of Social Service Research
DA  - 1995///
VL  - 21
IS  - 1
SP  - 53
EP  - 68
NS  - Korr 1995
ER  - 

TY  - JOUR
AU  - Kozloff,N.
AU  - Stergiopoulos,V.
AU  - Adair,C.E.
AU  - Cheung,A.H.
AU  - Misir,V.
AU  - Townley,G.
AU  - Bourque,J.
AU  - Krausz,M.
AU  - Goering,P.
TI  - The Unique Needs of Homeless Youths With Mental Illness: Baseline Findings From a Housing First Trial
JF  - Psychiatric Services
DA  - 2016///
VL  - 67
IS  - 10
SP  - 1082
EP  - 1089
NS  - Kozloff 2016
ER  - 

TY  - JOUR
AU  - Kozloff,N.
AU  - Stergiopoulos,V.
AU  - Cheung,A.
AU  - Goering,P.N.
TI  - Housing First for Homeless Youth with Mental Illness: Analysis from a Randomized Controlled Trial
JF  - Journal of the American Academy of Child and Adolescent Psychiatry
DA  - 2016///
VL  - 55
IS  - 10
SP  - S149
EP  - S149
NS  - Kozloff 2016a
ER  - 

TY  - JOUR
AU  - Krawczyk,N.
AU  - Mojtabai,R.
AU  - Stuart,E.A.
AU  - Fingerhood,M.
AU  - Agus,D.
AU  - Lyons,B.C.
AU  - Weiner,J.P.
AU  - Saloner,B.
TI  - Opioid agonist treatment and fatal overdose risk in a state-wide US population receiving opioid use disorder services
JF  - Addiction
DA  - 2020///
VL  - 115
IS  - 9
SP  - 1683
EP  - 1694
NS  - Krawczyk 2020
ER  - 

TY  - JOUR
AU  - Kwiatkowski,C.F.
AU  - Booth,R.E.
AU  - Lloyd,L.V.
TI  - The effects of offering free treatment to street-recruited opioid injectors
JF  - Addiction
DA  - 2000///
VL  - 95
IS  - 5
SP  - 697
EP  - 704
NS  - Kwiatkowski 2000
ER  - 

TY  - JOUR
AU  - Lachaud,J.
AU  - Mejia-Lancheros,C.
AU  - Nisenbaum,R.
AU  - Sterciopoulos,V.
AU  - O'Campo,P.
AU  - Hwang,S.W.
TI  - Housing First and Severe Mental Disorders: The Challenge of Exiting Homelessness
JF  - Annals of the American Academy of Political and Social Science
DA  - 2021///
VL  - 693
IS  - 1
SP  - 178
EP  - 192
NS  - Lachaud 2021
ER  - 

TY  - JOUR
AU  - Larance,B.
AU  - Degenhardt,L.
AU  - Grebely,J.
AU  - Nielsen,S.
AU  - Bruno,R.
AU  - Dietze,P.
AU  - Lancaster,K.
AU  - Larney,S.
AU  - Santo,T.
AU  - Shanahan,M.
AU  - Memedovic,S.
AU  - Ali,R.
AU  - Farrell,M.
TI  - Perceptions of extended-release buprenorphine injections for opioid use disorder among people who regularly use opioids in Australia
JF  - Addiction
DA  - 2020///
VL  - 115
IS  - 7
SP  - 1295
EP  - 1305
NS  - Larance 2020
ER  - 

TY  - JOUR
AU  - Larimer,M.E.
AU  - Malone,D.K.
AU  - Garner,M.D.
AU  - Atkins,D.C.
AU  - Burlingham,B.
AU  - Lonczak,H.S.
AU  - Tanzer,K.
AU  - Ginzler,J.
AU  - Clifasefi,S.L.
AU  - Hobson,W.G.
AU  - Marlatt,G.A.
TI  - Health Care and Public Service Use and Costs Before and After Provision of Housing for Chronically Homeless Persons With Severe Alcohol Problems
JF  - Jama-Journal of the American Medical Association
DA  - 2009///
VL  - 301
IS  - 13
SP  - 1349
EP  - 1357
NS  - Larimer 2009
ER  - 

TY  - JOUR
AU  - Latimer,E.
AU  - Rabouin,D.
AU  - Cao,Z.
AU  - Ly,A.
AU  - Powell,G.
AU  - Aubry,T.
AU  - Distasio,J.
AU  - Hwang,S.
AU  - Somers,J.
AU  - Stergiopoulos,V.
AU  - Veldhuizen,S.
AU  - Moodie,E.
AU  - Lesage,A.
AU  - Goering,P.
TI  - Costs of services for homeless people with mental illness in 5 Canadian cities: a large prospective follow-up study
JF  - CMAJ Open
DA  - 2017///
VL  - 5
IS  - 3
SP  - E576
EP  - E585
NS  - Latimer 2017
ER  - 

TY  - JOUR
AU  - Latimer,E.A.
AU  - Rabouin,D.
AU  - Cao,Z.R.
AU  - Ly,A.
AU  - Powell,G.
AU  - Aubry,T.
AU  - Distasio,J.
AU  - Hwang,S.W.
AU  - Somers,J.M.
AU  - Bayoumi,A.M.
AU  - Mitton,C.
AU  - Moodie,E.E.M.
AU  - Goering,P.N.
AU  - Investigators Home Chez Soi
TI  - Cost-Effectiveness of Housing First With Assertive Community Treatment: Results From the Canadian At Home/Chez Soi Trial
JF  - Psychiatric Services
DA  - 2020///
VL  - 71
IS  - 10
SP  - 1020
EP  - 1030
NS  - Latimer 2020
ER  - 

TY  - JOUR
AU  - LePage,J.P.
AU  - Garcia-Rea,E.A.
TI  - Lifestyle Coaching's Effect on 6-Month Follow-Up in Recently Homeless Substance Dependent Veterans: A Randomized Study
JF  - Psychiatric Rehabilitation Journal
DA  - 2012///
VL  - 35
IS  - 5
SP  - 396
EP  - 402
NS  - LePage 2012
ER  - 

TY  - JOUR
AU  - Leaf,P.
AU  - Thompson,S.
AU  - Lam,J.
AU  - Jekel,J.
AU  - Armand,E.
AU  - Evans,A.
AU  - Martinez,J.
AU  - Rodriguez,C.
AU  - Westman,W.
AU  - Johnston,P.
AU  - Rowe,M.
AU  - Hartwell,S.
AU  - Blue,H.
AU  - Harp,T.
TI  - Partnership in Recovery
JF  - Alcoholism Treatment Quarterly
DA  - 1993///
VL  - 10
IS  - 3-4
SP  - 77
EP  - 90
NS  - Leaf 1993
ER  - 

TY  - JOUR
AU  - Lemoine,C.
AU  - Loubiere,S.
AU  - Tinland,A.
AU  - Boucekine,M.
AU  - Girard,V.
AU  - Auquier,P.
TI  - Long-term effects of a housing support intervention in homeless people with severe mental illness
JF  - European Journal of Public Health
DA  - 2019///
VL  - 29
SP  - 38
EP  - 39
NS  - Lemoine 2019
ER  - 

TY  - JOUR
AU  - Lester,K.M.
AU  - Milby,J.B.
AU  - Schumacher,J.E.
AU  - Vuchinich,R.
AU  - Person,S.
AU  - Clay,O.J.
TI  - Impact of Behavioral contingency management intervention on coping Behaviors and PTSD symptom reduction in cocaine-addicted homeless
JF  - Journal of Traumatic Stress
DA  - 2007///
VL  - 20
IS  - 4
SP  - 565
EP  - 575
NS  - Lester 2007
ER  - 

TY  - JOUR
AU  - Lim,S.
AU  - Singh,T.P.
AU  - Hall,G.
AU  - Walters,S.
AU  - Gould,L.H.
TI  - Impact of a New York City Supportive Housing Program on Housing Stability and Preventable Health Care among Homeless Families
JF  - Health Services Research
DA  - 2018///
VL  - 53
IS  - 5
SP  - 3437
EP  - 3454
NS  - Lim 2018
ER  - 

TY  - JOUR
AU  - Lin,L.W.A.
AU  - Bohnert,A.S.B.
AU  - Blow,F.C.
AU  - Gordon,A.J.
AU  - Ignacio,R.V.
AU  - Kim,H.M.
AU  - Ilgen,M.A.
TI  - Polysubstance use and association with opioid use disorder treatment in the US Veterans Health Administration
JF  - Addiction
DA  - 2021///
VL  - 116
IS  - 1
SP  - 96
EP  - 104
NS  - Lin 2021
ER  - 

TY  - JOUR
AU  - Lipton,F.R.
AU  - Nutt,S.
AU  - Sabatini,A.
TI  - Housing the Homeless Mentally-Ill - a Longitudinal-Study of a Treatment Approach
JF  - Hospital and Community Psychiatry
DA  - 1988///
VL  - 39
IS  - 1
SP  - 40
EP  - 45
NS  - Lipton 1988
ER  - 

TY  - JOUR
AU  - Lipton,F.R.
AU  - Siegel,C.
AU  - Hannigan,A.
AU  - Samuels,J.
AU  - Baker,S.
TI  - Tenure in supportive housing for homeless persons with severe mental illness
JF  - Psychiatric Services
DA  - 2000///
VL  - 51
IS  - 4
SP  - 479
EP  - 486
NS  - Lipton 2000
ER  - 

TY  - JOUR
AU  - Lowrie,R.
AU  - Stock,K.
AU  - Lucey,S.
AU  - Knapp,M.
AU  - Williamson,A.
AU  - Montgomery,M.
AU  - Lombard,C.
AU  - Maguire,D.
AU  - Allan,R.
AU  - Blair,R.
AU  - Paudyal,V.
AU  - Mair,F.S.
TI  - Pharmacist led homeless outreach engagement and non-medical independent prescribing (Rx) (PHOENIx) intervention for people experiencing homelessness: a non- randomised feasibility study
JF  - International Journal for Equity in Health
DA  - 2021///
VL  - 20
IS  - 1
SP  - 1
EP  - 13
NS  - Lowrie 2021
ER  - 

TY  - JOUR
AU  - Luong,L.
AU  - Lachaud,J.
AU  - Kouyoumdjian,F.G.
AU  - Hwang,S.W.
AU  - Mejia-Lancheros,C.
TI  - The impact of a Housing First intervention and health-related risk factors on incarceration among people with experiences of homelessness and mental illness in Canada
JF  - Canadian Journal of Public Health-Revue Canadienne De Sante Publique
DA  - 2021///
VL  - 112
IS  - 2
SP  - 270
EP  - 279
NS  - Luong 2021
ER  - 

TY  - JOUR
AU  - Malte,C.A.
AU  - Cox,K.
AU  - Saxon,A.J.
TI  - Providing Intensive Addiction/Housing Case Management to Homeless Veterans Enrolled in Addictions Treatment: A Randomized Controlled Trial
JF  - Psychology of Addictive Behaviors
DA  - 2017///
VL  - 31
IS  - 3
SP  - 231
EP  - 241
NS  - Malte 2017
ER  - 

TY  - JOUR
AU  - Mares,A.S.
AU  - Rosenheck,R.A.
TI  - A Comparison of Treatment Outcomes Among Chronically Homelessness Adults Receiving Comprehensive Housing and Health Care Services Versus Usual Local Care
JF  - Administration and Policy in Mental Health and Mental Health Services Research
DA  - 2011///
VL  - 38
IS  - 6
SP  - 459
EP  - 475
NS  - Mares 2011
ER  - 

TY  - JOUR
AU  - McGlave,C.
AU  - Kruse,G.R.
AU  - Yaqubi,A.
AU  - Chang,Y.C.
AU  - Rigotti,N.A.
AU  - Baggett,T.P.
TI  - Smokefreetxt for Homeless Smokers: A Pilot Rct with a Mixed-Methods Analysis
JF  - Journal of General Internal Medicine
DA  - 2017///
VL  - 32
SP  - S316
EP  - S317
NS  - McGlave 2017
ER  - 

TY  - JOUR
AU  - McGuire,J.
AU  - Gelberg,L.
AU  - Blue-Howells,J.
AU  - Rosenheck,R.A.
TI  - Access to Primary Care for Homeless Veterans with Serious Mental Illness or Substance Abuse: A Follow-up Evaluation of Co-Located Primary Care and Homeless Social Services
JF  - Administration and Policy in Mental Health and Mental Health Services Research
DA  - 2009///
VL  - 36
IS  - 4
SP  - 255
EP  - 264
NS  - McGuire 2009
ER  - 

TY  - JOUR
AU  - Meacham,M.C.
AU  - Ramo,D.E.
AU  - Kral,A.H.
AU  - Riley,E.D.
TI  - Associations between medical cannabis and other drug use among unstably housed women
JF  - International Journal of Drug Policy
DA  - 2018///
VL  - 52
SP  - 45
EP  - 51
NS  - Meacham 2018
ER  - 

TY  - JOUR
AU  - Milby,J.B.
AU  - Schumacher,J.E.
AU  - Wallace,D.
AU  - Freedman,M.J.
AU  - Vuchinich,R.E.
TI  - To house or not to house: The effects of providing housing to homeless substance abusers in treatment
JF  - American Journal of Public Health
DA  - 2005///
VL  - 95
IS  - 7
SP  - 1259
EP  - 1265
NS  - Milby 2005
ER  - 

TY  - JOUR
AU  - Milby,J.B.
AU  - Schumacher,J.E.
AU  - Wallace,D.
AU  - Vuchinich,R.
AU  - Mennemeyer,S.T.
AU  - Kertesz,S.G.
TI  - Effects of Sustained Abstinence Among Treated Substance-Abusing Homeless Persons on Housing and Employment
JF  - American Journal of Public Health
DA  - 2010///
VL  - 100
IS  - 5
SP  - 913
EP  - 918
NS  - Milby 2010
ER  - 

TY  - JOUR
AU  - Moore,B.A.
AU  - Rosen,M.I.
AU  - Wang,Y.
AU  - Shen,J.
AU  - Ablondi,K.
AU  - Sullivan,A.
AU  - Guerrero,M.
AU  - Siqueiros,L.
AU  - Daar,E.S.
AU  - Liu,H.H.
TI  - A Remotely-Delivered CBT and Contingency Management Therapy for Substance Using People with HIV
JF  - Aids and Behavior
DA  - 2015///
VL  - 19
SP  - S156
EP  - S162
NS  - Moore 2015
ER  - 

TY  - JOUR
AU  - Morse,G.A.
AU  - Calsyn,R.J.
AU  - Klinkenberg,W.D.
AU  - Trusty,M.L.
AU  - Gerber,F.
AU  - Smith,R.
AU  - Tempelhoff,B.
AU  - Ahmad,L.
TI  - An experimental comparison of three types of case management for homeless mentally ill persons
JF  - Psychiatric Services
DA  - 1997///
VL  - 48
IS  - 4
SP  - 497
EP  - 503
NS  - Morse 1997a
ER  - 

TY  - JOUR
AU  - Morse,G.A.
AU  - York,M.M.
AU  - Dell,N.
AU  - Blanco,J.
AU  - Birchmier,C.
TI  - Improving outcomes for homeless people with alcohol disorders: a multi-program community-based approach
JF  - Journal of Mental Health
DA  - 2020///
VL  - 29
IS  - 6
SP  - 684
EP  - 691
NS  - Morse 2020
ER  - 

TY  - JOUR
AU  - Nelson,S.E.
AU  - Gray,H.M.
AU  - Maurice,I.R.
AU  - Shaffer,H.J.
TI  - Moving Ahead: Evaluation of a Work-Skills Training Program for Homeless Adults
JF  - Community Mental Health Journal
DA  - 2012///
VL  - 48
IS  - 6
SP  - 711
EP  - 722
NS  - Nelson 2012
ER  - 

TY  - JOUR
AU  - Nuttbrock,L.A.
AU  - Rahav,M.
AU  - Rivera,J.J.
AU  - Ng-Mak,D.S.
AU  - Link,B.G.
TI  - Outcomes of homeless mentally ill chemical abusers in community residences and a therapeutic community
JF  - Psychiatric Services
DA  - 1998///
VL  - 49
IS  - 1
SP  - 68
EP  - 76
NS  - Nuttbrock 1998
ER  - 

TY  - JOUR
AU  - Nyamathi,A.
AU  - Flaskerud,J.H.
AU  - Leake,B.
AU  - Dixon,E.L.
AU  - Lu,A.
TI  - Evaluating the impact of peer, nurse case-managed, and standard HIV risk-reduction programs on psychosocial and health-promoting behavioral outcomes among homeless women
JF  - Research in Nursing &amp; Health
DA  - 2001///
VL  - 24
IS  - 5
SP  - 410
EP  - 422
NS  - Nyamathi 2001
ER  - 

TY  - JOUR
AU  - Nyamathi,A.
AU  - Branson,C.
AU  - Kennedy,B.
AU  - Salem,B.
AU  - Khalilifard,F.
AU  - Marfisee,M.
AU  - Getzoff,D.
AU  - Leake,B.
TI  - Impact of Nursing Intervention on Decreasing Substances among Homeless Youth
JF  - American Journal on Addictions
DA  - 2012///
VL  - 21
IS  - 6
SP  - 558
EP  - 565
NS  - Nyamathi 2012
ER  - 

TY  - JOUR
AU  - Nyamathi,A.M.
AU  - Reback,C.J.
AU  - Shoptaw,S.
AU  - Salem,B.E.
AU  - Zhang,S.
AU  - Farabee,D.
AU  - Khalilifard,F.
TI  - Impact of Community-Based Programs on Incarceration Outcomes Among Gay and Bisexual Stimulant-Using Homeless Adults
JF  - Community Mental Health Journal
DA  - 2016///
VL  - 52
IS  - 8
SP  - 1037
EP  - 1042
NS  - Nyamathi 2016a
ER  - 

TY  - JOUR
AU  - O'Campo,P.
AU  - Stergiopoulos,V.
AU  - Nir,P.
AU  - Levy,M.
AU  - Misir,V.
AU  - Chum,A.
AU  - Arbach,B.
AU  - Nisenbaum,R.
AU  - To,M.J.
AU  - Hwang,S.W.
TI  - How did a Housing First intervention improve health and social outcomes among homeless adults with mental illness in Toronto? Two-year outcomes from a randomised trial
JF  - Bmj Open
DA  - 2016///
VL  - 6
IS  - 9
SP  - 1
EP  - 12
NS  - O'Campo 2016
ER  - 

TY  - JOUR
AU  - O'Connell,M.J.
AU  - Kasprow,W.
AU  - Rosenheck,R.
TI  - Direct Placement Versus Multistage Models of Supported Housing in a Population of Veterans Who Are Homeless
JF  - Psychological Services
DA  - 2009///
VL  - 6
IS  - 3
SP  - 190
EP  - 201
NS  - O'Connell 2009
ER  - 

TY  - JOUR
AU  - O'Toole,T.P.
AU  - Johnson,E.E.
AU  - Borgia,M.
AU  - Noack,A.
AU  - Yoon,J.
AU  - Gehlert,E.
AU  - Lo,J.
TI  - Population-Tailored Care for Homeless Veterans and Acute Care Use, Cost, and Satisfaction: A Prospective Quasi-Experimental Trial
JF  - Preventing Chronic Disease
DA  - 2018///
VL  - 15
IS  - E23
SP  - 1
EP  - 11
NS  - O'Toole 2018
ER  - 

TY  - JOUR
AU  - Orwin,R.G.
AU  - Sonnefeld,L.J.
AU  - Garrisonmogren,R.
AU  - Smith,N.G.
TI  - Pitfalls in Evaluating the Effectiveness of Case-Management Programs for Homeless Persons - Lessons from the Niaaa Community Demonstration Program
JF  - Evaluation Review
DA  - 1994///
VL  - 18
IS  - 2
SP  - 153
EP  - 207
NS  - Orwin 1994
ER  - 

TY  - JOUR
AU  - Osypuk,T.L.
AU  - Joshi,S.
AU  - Schmidt,N.M.
AU  - Glymour,M.M.
AU  - Nelson,T.F.
TI  - Effects of a federal housing voucher experiment on adolescent binge drinking: a secondary analysis of a randomized controlled trial
JF  - Addiction
DA  - 2019///
VL  - 114
IS  - 1
SP  - 48
EP  - 58
NS  - Osypuk 2019
ER  - 

TY  - JOUR
AU  - Padgett,D.K.
AU  - Gulcur,L.
AU  - Tsemberis,S.
TI  - Housing first services for people who are homeless with co-occurring serious mental illness and substance abuse
JF  - Research on Social Work Practice
DA  - 2006///
VL  - 16
IS  - 1
SP  - 74
EP  - 83
NS  - Padgett 2006
ER  - 

TY  - JOUR
AU  - Padgett,D.K.
AU  - Stanhope,V.
AU  - Henwood,B.F.
AU  - Stefancic,A.
TI  - Substance Use Outcomes Among Homeless Clients with Serious Mental Illness: Comparing Housing First with Treatment First Programs
JF  - Community Mental Health Journal
DA  - 2011///
VL  - 47
IS  - 2
SP  - 227
EP  - 232
NS  - Padgett 2011
ER  - 

TY  - JOUR
AU  - Parker,D.
TI  - Housing as an Intervention on Hospital Use: Access among Chronically Homeless Persons with Disabilities
JF  - Journal of Urban Health-Bulletin of the New York Academy of Medicine
DA  - 2010///
VL  - 87
IS  - 6
SP  - 912
EP  - 919
NS  - Parker 2010
ER  - 

TY  - JOUR
AU  - Parpouchi,M.
AU  - Moniruzzaman,A.
AU  - Rezansoff,S.N.
AU  - Russolillo,A.
AU  - Somers,J.M.
TI  - The effect of Housing First on adherence to methadone maintenance treatment
JF  - International Journal of Drug Policy
DA  - 2018///
VL  - 56
SP  - 73
EP  - 80
NS  - Parpouchi 2018
ER  - 

TY  - JOUR
AU  - Pauly,B.
AU  - Brown,M.
AU  - Evans,J.
AU  - Gray,E.
AU  - Schiff,R.
AU  - Ivsins,A.
AU  - Krysowaty,B.
AU  - Vallance,K.
AU  - Stockwell,T.
TI  - &quot;There is a Place&quot;: impacts of managed alcohol programs for people experiencing severe alcohol dependence and homelessness
JF  - Harm Reduction Journal
DA  - 2019///
VL  - 16
IS  - 1
SP  - 1
EP  - 14
NS  - Pauly 2019
ER  - 

TY  - JOUR
AU  - Pearson,C.
AU  - Montgomery,A.E.
AU  - Locke,G.
TI  - Housing Stability among Homeless Individuals with Serious Mental Illness Participating in Housing First Programs
JF  - Journal of Community Psychology
DA  - 2009///
VL  - 37
IS  - 3
SP  - 404
EP  - 417
NS  - Pearson 2009
ER  - 

TY  - JOUR
AU  - Pennington,B.
AU  - Collins,B.
AU  - Leigh,S.
AU  - Martin,A.P.
AU  - Owen,L.
AU  - Fischer,A.
AU  - Sumnall,H.
AU  - Bates,G.
TI  - The cost-effectiveness of seven behavioural interventions to prevent drug misuse in vulnerable populations
JF  - International Journal of Drug Policy
DA  - 2018///
VL  - 57
SP  - 42
EP  - 50
NS  - Pennington 2018
ER  - 

TY  - JOUR
AU  - Pietrusza,L.M.
AU  - Puskar,K.R.
AU  - Ren,D.X.
AU  - Mitchell,A.M.
TI  - Evaluation of an Opiate Overdose Educational Intervention and Naloxone Prescribing Program in Homeless Adults Who Use Opiates
JF  - Journal of Addictions Nursing
DA  - 2018///
VL  - 29
IS  - 3
SP  - 188
EP  - 195
NS  - Pietrusza 2018
ER  - 

TY  - JOUR
AU  - Poremski,D.
AU  - Distasio,J.
AU  - Hwang,S.W.
AU  - Latimer,E.
TI  - Employment and Income of People Who Experience Mental Illness and Homelessness in a Large Canadian Sample
JF  - Canadian Journal of Psychiatry-Revue Canadienne De Psychiatrie
DA  - 2015///
VL  - 60
IS  - 9
SP  - 379
EP  - 385
NS  - Poremski 2015
ER  - 

TY  - JOUR
AU  - Rash,C.J.
AU  - Alessi,S.M.
AU  - Petry,N.M.
TI  - Substance Abuse Treatment Patients in Housing Programs Respond to Contingency Management Interventions
JF  - Journal of Substance Abuse Treatment
DA  - 2017///
VL  - 72
SP  - 97
EP  - 102
NS  - Rash 2017
ER  - 

TY  - JOUR
AU  - Resnick,S.G.
AU  - Rosenheck,R.A.
TI  - Integrating Peer-Provided Services: A Quasi-experimental Study of Recovery Orientation, Confidence, and Empowerment
JF  - Psychiatric Services
DA  - 2008///
VL  - 59
IS  - 11
SP  - 1307
EP  - 1314
NS  - Resnick 2008
ER  - 

TY  - JOUR
AU  - Rew,L.
AU  - Powell,T.
AU  - Brown,A.
AU  - Becker,H.
AU  - Slesnick,N.
TI  - An Intervention to Enhance Psychological Capital and Health Outcomes in Homeless Female Youths
JF  - Western Journal of Nursing Research
DA  - 2017///
VL  - 39
IS  - 3
SP  - 356
EP  - 373
NS  - Rew 2017
ER  - 

TY  - JOUR
AU  - Rich,A.R.
AU  - Clark,C.
TI  - Gender differences in response to homelessness services
JF  - Evaluation and Program Planning
DA  - 2005///
VL  - 28
IS  - 1
SP  - 69
EP  - 81
NS  - Rich 2005
ER  - 

TY  - JOUR
AU  - Rosenblum,A.
AU  - Nuttbrock,L.
AU  - McQuistion,H.
AU  - Maguar,S.
AU  - Joseph,H.
TI  - Medical outreach to homeless substance users in New York City: Preliminary results
JF  - Substance Use &amp; Misuse
DA  - 2002///
VL  - 37
IS  - 8-10
SP  - 1269
EP  - 1273
NS  - Rosenblum 2002
ER  - 

TY  - JOUR
AU  - Rosenheck,R.A.
AU  - Mares,A.S.
TI  - Implementation of supported employment for homeless veterans with psychiatric or addiction disorders: Two-year outcomes
JF  - Psychiatric Services
DA  - 2007///
VL  - 58
IS  - 3
SP  - 325
EP  - 333
NS  - Rosenheck 2007
ER  - 

TY  - JOUR
AU  - Rotheram-Borus,M.
AU  - Song,J.
AU  - Gwadz,M.
AU  - Lee,M.
AU  - Van Rossem,R.
AU  - Koopman,C.
TI  - Reductions in HIV Risk Among Runaway Youth
JF  - Prevention Science
DA  - 2003///
VL  - 4
IS  - 3
SP  - 173
EP  - 187
NS  - Rotheram-Borus 2003
ER  - 

TY  - JOUR
AU  - Sacks,S.
AU  - Sacks,J.Y.
AU  - McKendrick,K.
AU  - Pearson,F.S.
AU  - Banks,S.
AU  - Harle,M.
TI  - Outcomes from a therapeutic community for homeless addicted mothers and their children
JF  - Administration and Policy in Mental Health and Mental Health Services Research
DA  - 2004///
VL  - 31
IS  - 4
SP  - 313
EP  - 338
NS  - Sacks 2004
ER  - 

TY  - JOUR
AU  - Sajatovic,M.
AU  - Levin,J.
AU  - Ramirez,L.F.
AU  - Hahn,D.Y.
AU  - Tatsuoka,C.
AU  - Bialko,C.S.
AU  - Cassidy,K.A.
AU  - Fuentes-Casiano,E.
AU  - Williams,T.D.
TI  - Prospective Trial of Customized Adherence Enhancement Plus Long-Acting Injectable Antipsychotic Medication in Homeless or Recently Homeless Individuals With Schizophrenia or Schizoaffective Disorder
JF  - Journal of Clinical Psychiatry
DA  - 2013///
VL  - 74
IS  - 12
SP  - 1249
EP  - 1255
NS  - Sajatovic 2013
ER  - 

TY  - GEN
AU  - Santa Maria,D.
TI  - Development and Piloting of a Just-in-Time, Personalized HIV Prevention Intervention for Youth Experiencing Homelessness and Unstable Housing
JF  - Website
DA  - 2019///
NS  - Santa 2019
ER  - 

TY  - JOUR
AU  - Saxon,A.J.
AU  - Malte,C.A.
AU  - Sloan,K.L.
AU  - Baer,J.S.
AU  - Calsyn,D.A.
AU  - Nichol,P.
AU  - Chapko,M.K.
AU  - Kivlahan,D.R.
TI  - Randomized trial of onsite versus referral primary medical care for veterans in addictions treatment
JF  - Medical Care
DA  - 2006///
VL  - 44
IS  - 4
SP  - 334
EP  - 342
NS  - Saxon 2006
ER  - 

TY  - JOUR
AU  - Schumacher,J.
AU  - Mennemeyer,S.T.
AU  - Milby,J.B.
AU  - Wallace,D.
AU  - KNolan
TI  - Costs and effectiveness of substance abuse treatments for homeless persons
JF  - Journal of Health Policy Economics
DA  - 2002///
VL  - 5
IS  - 1
SP  - 33
EP  - 42
NS  - Schumacher 2002
ER  - 

TY  - JOUR
AU  - Schumacher,J.E.
AU  - Milby,J.B.
AU  - Wallace,D.
AU  - Meehan,D.C.
AU  - Kertesz,S.
AU  - Vuchinich,R.
AU  - Dunning,J.
AU  - Usdan,S.
TI  - Meta-analysis of day treatment and contingency-management dismantling research: Birmingham homeless cocaine studies (1990-2006)
JF  - Journal of Consulting and Clinical Psychology
DA  - 2007///
VL  - 75
IS  - 5
SP  - 823
EP  - 828
NS  - Schumacher 2007
ER  - 

TY  - JOUR
AU  - Shumway,M.
AU  - Boccellari,A.
AU  - O'Brien,K.
AU  - Okin,R.L.
TI  - Cost-effectiveness of clinical case management for ED frequent users: results of a randomized trial
JF  - American Journal of Emergency Medicine
DA  - 2008///
VL  - 26
IS  - 2
SP  - 155
EP  - 164
NS  - Shumway 2008
ER  - 

TY  - GEN
AU  - Slesnick,N.
AU  - Prestopnik,J.
AU  - Meyers,R.
TI  - Outcome of CRA with Homeless Adolescents: Preliminary findings
JF  - 67th Annual Scientific Meeting of the College on Problems of Drug Dependence
DA  - 2005///
NS  - Slesnick 2005
ER  - 

TY  - JOUR
AU  - Slesnick,N.
AU  - Prestopnik,J.L.
AU  - Meyers,R.J.
AU  - Glassman,M.
TI  - Treatment outcome for street-living, homeless youth
JF  - Addictive Behaviors
DA  - 2007///
VL  - 32
IS  - 6
SP  - 1237
EP  - 1251
NS  - Slesnick 2007
ER  - 

TY  - JOUR
AU  - Slesnick,N.
AU  - Kang,M.J.
AU  - Bonomi,A.E.
AU  - Prestopnik,J.L.
TI  - Six- and twelve-month outcomes among homeless youth accessing therapy and case management services through an urban drop-in center
JF  - Health Services Research
DA  - 2008///
VL  - 43
IS  - 1
SP  - 211
EP  - 229
NS  - Slesnick 2008
ER  - 

TY  - JOUR
AU  - Slesnick,N.
AU  - Erdem,G.
TI  - Efficacy of ecologically-based treatment with substance-abusing homeless mothers: Substance use and housing outcomes
JF  - Journal of Substance Abuse Treatment
DA  - 2013///
VL  - 45
IS  - 5
SP  - 416
EP  - 425
NS  - Slesnick 2013
ER  - 

TY  - JOUR
AU  - Slesnick,N.
AU  - Guo,X.M.
AU  - Brakenhoff,B.
AU  - Bantchevska,D.
TI  - A Comparison of Three Interventions for Homeless Youth Evidencing Substance Use Disorders: Results of a Randomized Clinical Trial
JF  - Journal of Substance Abuse Treatment
DA  - 2015///
VL  - 54
SP  - 1
EP  - 13
NS  - Slesnick 2015
ER  - 

TY  - JOUR
AU  - Smelson,D.A.
AU  - Perez,C.K.
AU  - Farquhar,I.
AU  - Byrne,T.
AU  - Colegrove,A.
TI  - Permanent Supportive Housing and Specialized Co-Occurring Disorders Wraparound Services for Homeless Individuals
JF  - Journal of Dual Diagnosis
DA  - 2018///
VL  - 14
IS  - 4
SP  - 247
EP  - 256
NS  - Smelson 2018a
ER  - 

TY  - JOUR
AU  - Srebnik,D.
AU  - Connor,T.
AU  - Sylla,L.
TI  - A Pilot Study of the Impact of Housing First-Supported Housing for Intensive Users of Medical Hospitalization and Sobering Services
JF  - American Journal of Public Health
DA  - 2013///
VL  - 103
IS  - 2
SP  - 316
EP  - 321
NS  - Srebnik 2013
ER  - 

TY  - JOUR
AU  - Stefancic,A.
AU  - Tsemberis,S.
TI  - Housing First for Long-Term Shelter Dwellers with Psychiatric Disabilities in a Suburban County: A Four-Year Study of Housing Access and Retention
JF  - Journal of Primary Prevention
DA  - 2007///
VL  - 28
SP  - 265–279
NS  - Stefancic 2007
ER  - 

TY  - JOUR
AU  - Stein,M.
AU  - Herman,D.
AU  - Conti,M.
AU  - Anderson,B.
AU  - Bailey,G.
TI  - Initiating buprenorphine treatment for opioid use disorder during short-term in-patient 'detoxification': a randomized clinical trial
JF  - Addiction
DA  - 2020///
VL  - 115
IS  - 1
SP  - 82
EP  - 94
NS  - Stein 2020
ER  - 

TY  - JOUR
AU  - Stergiopoulos,V.
AU  - Gozdzik,A.
AU  - Nisenbaum,R.
AU  - Durbin,J.
AU  - Hwang,S.W.
AU  - O'Campo,P.
AU  - Tepper,J.
AU  - Wasylenki,D.
TI  - Bridging Hospital and Community Care for Homeless Adults with Mental Health Needs: Outcomes of a Brief Interdisciplinary Intervention
JF  - Canadian Journal of Psychiatry-Revue Canadienne De Psychiatrie
DA  - 2018///
VL  - 63
IS  - 11
SP  - 774
EP  - 784
NS  - Stergiopoulos 2018
ER  - 

TY  - GEN
AU  - Stockwell,T.
AU  - Pauly,B.
AU  - Chow,C.
AU  - Vallance,K.
AU  - Perkin,K.
TI  - Evaluation of a Managed Alcohol Program in Vancouver, BC: Early Findings and Reflections on Alcohol Harm Reduction
JF  - Report
DA  - 2013///
NS  - Stockwell 2013
ER  - 

TY  - JOUR
AU  - Toro,P.
AU  - Rabideau,J.
AU  - Bellavia,C.
AU  - Daeschler,C.
AU  - Wall,D.
AU  - Thomas,D.
AU  - Smith,S.
TI  - Evaluating an intervention for homeless persons: Results of a field experiment.
JF  - Journal of Consulting and Clinical Psychology
DA  - 1997///
VL  - 65
IS  - 3
SP  - 476–484
NS  - Toro 1997
ER  - 

TY  - JOUR
AU  - Tsai,J.
AU  - Mares,A.S.
AU  - Rosenheck,R.A.
TI  - A Multisite Comparison of Supported Housing for Chronically Homeless Adults: &quot;Housing First&quot; Versus &quot;Residential Treatment First&quot;
JF  - Psychological Services
DA  - 2010///
VL  - 7
IS  - 4
SP  - 219
EP  - 232
NS  - Tsai 2010
ER  - 

TY  - JOUR
AU  - Tsemberis,S.
AU  - Kent,D.
AU  - Respress,C.
TI  - Housing Stability and Recovery Among Chronically Homeless Persons With Co-Occuring Disorders in Washington, DC
JF  - American Journal of Public Health
DA  - 2012///
VL  - 102
IS  - 1
SP  - 13
EP  - 16
NS  - Tsemberis 2012
ER  - 

TY  - JOUR
AU  - Tucker,J.S.
AU  - D'Amico,E.J.
AU  - Pedersen,E.R.
AU  - Rodriguez,A.
AU  - Garvey,R.
TI  - Study protocol for a group-based motivational interviewing brief intervention to reduce substance use and sexual risk behavior among young adults experiencing homelessness
JF  - Addiction Science &amp; Clinical Practice
DA  - 2020///
VL  - 15
IS  - 1
SP  - 1
EP  - 12
NS  - Tucker 2020
ER  - 

TY  - JOUR
AU  - Tucker,J.S.
AU  - Kennedy,D.P.
AU  - Osilla,K.C.
AU  - Golinelli,D.
TI  - Motivational network intervention to reduce substance use and increase supportive connections among formerly homeless emerging adults transitioning to housing: study protocol for a pilot randomized controlled trial
JF  - Addiction Science &amp; Clinical Practice
DA  - 2021///
VL  - 16
IS  - 1
SP  - 1
EP  - 9
NS  - Tucker 2021
ER  - 

TY  - JOUR
AU  - Urbanoski,K.
AU  - Veldhuizen,S.
AU  - Krausz,M.
AU  - Schutz,C.
AU  - Somers,J.M.
AU  - Kirst,M.
AU  - Fleury,M.J.
AU  - Stergiopoulos,V.
AU  - Patterson,M.
AU  - Strehlau,V.
AU  - Goering,P.
TI  - Effects of comorbid substance use disorders on outcomes in a Housing First intervention for homeless people with mental illness
JF  - Addiction
DA  - 2018///
VL  - 113
IS  - 1
SP  - 137
EP  - 145
NS  - Urbanoski 2018
ER  - 

TY  - JOUR
AU  - Winn,J.L.
AU  - Shealy,S.E.
AU  - Kropp,G.J.
AU  - Felkins-Dohm,D.
AU  - Gonzales-Nolas,C.
AU  - Francis,E.
TI  - Housing Assistance and Case Management: Improving Access to Substance Use Disorder Treatment for Homeless Veterans
JF  - Psychological Services
DA  - 2013///
VL  - 10
IS  - 2
SP  - 233
EP  - 240
NS  - Winn 2013
ER  - 

TY  - JOUR
AU  - Wolitski,R.J.
AU  - Kidder,D.P.
AU  - Pals,S.L.
AU  - Royal,S.
AU  - Aidala,A.
AU  - Stall,R.
AU  - Holtgrave,D.R.
AU  - Harre,D.
AU  - Courtenay-Quirk,C.
AU  - Team Housing Hlth Study
TI  - Randomized Trial of the Effects of Housing Assistance on the Health and Risk Behaviors of Homeless and Unstably Housed People Living with HIV
JF  - Aids and Behavior
DA  - 2010///
VL  - 14
IS  - 3
SP  - 493
EP  - 503
NS  - Wolitski 2010
ER  - 

TY  - JOUR
AU  - Zhang,J.
AU  - Slesnick,N.
TI  - Substance Use and Social Stability of Homeless Youth: A Comparison of Three Interventions
JF  - Psychology of Addictive Behaviors
DA  - 2018///
VL  - 32
IS  - 8
SP  - 873
EP  - 884
NS  - Zhang 2018
ER  - 

TY  - JOUR
AU  - Zhang,S.X.
AU  - Shoptaw,S.
AU  - Reback,C.J.
AU  - Yadav,K.
AU  - Nyamathi,A.M.
TI  - Cost-effective way to reduce stimulant-abuse among gay/bisexual men and transgender women: a randomized clinical trial with a cost comparison
JF  - Public Health
DA  - 2018///
VL  - 154
SP  - 151
EP  - 160
NS  - Zhang 2018a
ER  - 

TY  - JOUR
AU  - de Vet,R.
AU  - Beijersbergen,M.D.
AU  - Jonker,I.E.
AU  - Lako,D.A.M.
AU  - van Hemert,A.M.
AU  - Herman,D.B.
AU  - Wolf,J.R.L.M.
TI  - Critical Time Intervention for Homeless People Making the Transition to Community Living: A Randomized Controlled Trial
JF  - American Journal of Community Psychology
DA  - 2017///
VL  - 60
IS  - 1-2
SP  - 175
EP  - 186
NS  - de Vet 2017
ER  - 

TY  - JOUR
AU  - van Kranenburg,G.D.
AU  - van den Brink,R.H.S.
AU  - Mulder,W.G.
AU  - Diekman,W.J.
AU  - Pijnenborg,G.H.M.
AU  - Mulder,C.L.
TI  - Clinical effects and treatment outcomes of long-term compulsory in-patient treatment of treatment-resistant patients with severe mental illness and substance-use disorder
JF  - Bmc Psychiatry
DA  - 2019///
VL  - 19
IS  - 1
SP  - 1
EP  - 9
NS  - van Kranenburg 2019
ER  - 

TY  - JOUR
AU  - van Vugt,M.D.
AU  - Kroon,H.
AU  - Delespaul,P.A.E.G.
AU  - Mulder,C.L.
TI  - Consumer-Providers in Assertive Community Treatment Programs: Associations With Client Outcomes
JF  - Psychiatric Services
DA  - 2012///
VL  - 63
IS  - 5
SP  - 477
EP  - 481
NS  - van Vugt 2012
ER  - 
