# Supplementary material for: The effectiveness of abstinence‐based and harm reduction‐based interventions in reducing problematic substance use in adults who are experiencing homelessness in high income countries: A systematic review and meta‐analysis: A systematic review
Source: Campbell Syst Rev. 2024 Apr 21;20(2):e1396. doi: 10.1002/cl2.1396 (PMC11032639; doi:10.1002/cl2.1396)
Supplement: Supplementary file 1 — Supporting information. [file CL2-20-e1396-s002.zip › CA000265-study-data/CA000265-included.ris]

TY  - JOUR
AU  - Aubry,T.
AU  - Goering,P.
AU  - Veldhuizen,S.
AU  - Adair,C.E.
AU  - Bourque,J.
AU  - Distasio,J.
AU  - Latimer,E.
AU  - Stergiopoulos,V.
AU  - Somers,J.
AU  - Streiner,D.L.
AU  - Tsemberis,S.
TI  - A Multiple-City RCT of Housing First With Assertive Community Treatment for Homeless Canadians With Serious Mental Illness
JF  - Psychiatric Services
DA  - 2016///
VL  - 67
IS  - 3
SP  - 275
EP  - 281
NS  - Aubry 2016
ER  - 

TY  - JOUR
AU  - Aubry,T.
AU  - Bourque,J.
AU  - Goering,P.
AU  - Crouse,S.
AU  - Veldhuizen,S.
AU  - LeBlanc,S.
AU  - Cherner,R.
AU  - Bourque,P.E.
AU  - Pakzad,S.
AU  - Bradshaw,C.
TI  - A randomized controlled trial of the effectiveness of Housing First in a small Canadian City
JF  - Bmc Public Health
DA  - 2019///
VL  - 19
IS  - 1
SP  - 2
EP  - 14
NS  - Aubry 2019
ER  - 

TY  - JOUR
AU  - Braucht,G.N.
AU  - Reichardt,C.S.
AU  - Geissler,L.J.
AU  - Bormann,C.A.
AU  - Kwiatkowski,C.F.
AU  - Kirby,M.W.
TI  - Effective services for homeless substance abusers
JF  - Journal of Addictive Diseases
DA  - 1995///
VL  - 14
IS  - 4
SP  - 87
EP  - 109
NS  - Braucht 1995
ER  - 

TY  - JOUR
AU  - Burnam,M.A.
AU  - Morton,S.C.
AU  - McGlynn,E.A.
AU  - Petersen,L.P.
AU  - Stecher,B.M.
AU  - Hayes,C.
AU  - Vaccaro,J.V.
TI  - An experimental evaluation of residential and nonresidential treatment for dually diagnosed homeless adults
JF  - Journal of Addictive Diseases
DA  - 1995///
VL  - 14
IS  - 4
SP  - 111
EP  - 134
NS  - Burnam 1995
ER  - 

TY  - JOUR
AU  - Cherner,R.A.
AU  - Aubry,T.
AU  - Sylvestre,J.
AU  - Boyd,R.
AU  - Pettey,D.
TI  - Housing First for Adults with Problematic Substance Use
JF  - Journal of Dual Diagnosis
DA  - 2017///
VL  - 13
IS  - 3
SP  - 219
EP  - 229
NS  - Cherner 2017
ER  - 

TY  - JOUR
AU  - Chung,T.E.
AU  - Gozdzik,A.
AU  - Lazgare,L.I.P.
AU  - To,M.J.
AU  - Aubry,T.
AU  - Frankish,J.
AU  - Hwang,S.W.
AU  - Stergiopoulos,V.
TI  - Housing First for older homeless adults with mental illness: a subgroup analysis of the At Home/Chez Soi randomized controlled trial
JF  - International Journal of Geriatric Psychiatry
DA  - 2018///
VL  - 33
IS  - 1
SP  - 85
EP  - 95
NS  - Chung 2018
ER  - 

TY  - JOUR
AU  - Clifasefi,S.L.
AU  - Collins,S.E.
AU  - Board LEAP Advisory
TI  - The life-enhancing alcohol-management program: Results from a 6-month nonrandomized controlled pilot study assessing a community based participatory research program in housing first
JF  - Journal of Community Psychology
DA  - 2020///
VL  - 48
IS  - 3
SP  - 763
EP  - 776
NS  - Clifasefi 2020
ER  - 

TY  - JOUR
AU  - Collins,S.E.
AU  - Clifasefi,S.L.
AU  - Nelson,L.A.
AU  - Stanton,J.
AU  - Goldstein,S.C.
AU  - Taylor,E.M.
AU  - Hoffmann,G.
AU  - King,V.L.
AU  - Hatsukami,A.S.
AU  - Cunningham,Z.L.
AU  - Taylor,E.
AU  - Mayberry,N.
AU  - Malone,D.K.
AU  - Jackson,T.R.
TI  - Randomized controlled trial of harm reduction treatment for alcohol (HaRT-A) for people experiencing homelessness and alcohol use disorder
JF  - International Journal of Drug Policy
DA  - 2019///
VL  - 67
SP  - 24
EP  - 33
NS  - Collins 2019
ER  - 

TY  - JOUR
AU  - Collins,S.E.
AU  - Duncan,M.H.
AU  - Saxon,A.J.
AU  - Taylor,E.M.
AU  - Mayberry,N.
AU  - Merrill,J.O.
AU  - Hoffmann,G.E.
AU  - Clifasefi,S.L.
AU  - Ries,R.K.
TI  - Combining behavioural harm-reduction treatment and extended-release naltrexone for people experiencing homelessness and alcohol use disorder in the USA: a randomised clinical trial
JF  - Lancet Psychiatry
DA  - 2021///
VL  - 8
IS  - 4
SP  - 287
EP  - 300
NS  - Collins 2021
ER  - 

TY  - JOUR
AU  - Conrad,K.J.
AU  - Hultman,C.I.
AU  - Pope,A.R.
AU  - Lyons,J.S.
AU  - Baxter,W.C.
AU  - Daghestani,A.N.
AU  - Lisiecki,J.P.
AU  - Elbaum,P.L.
AU  - McCarthy,M.
AU  - Manheim,L.M.
TI  - Case managed residential care for homeless addicted veterans - Results of a true experiment
JF  - Medical Care
DA  - 1998///
VL  - 36
IS  - 1
SP  - 40
EP  - 53
NS  - Conrad 1998
ER  - 

TY  - JOUR
AU  - Essock,S.M.
AU  - Mueser,K.T.
AU  - Drake,R.E.
AU  - Covell,N.H.
AU  - McHugo,G.J.
AU  - Frisman,L.K.
AU  - Kontos,N.J.
AU  - Jackson,C.T.
AU  - Townsend,F.
AU  - Swain,K.
TI  - Comparison of ACT and standard case management for delivering integrated treatment for co-occurring disorders
JF  - Psychiatric Services
DA  - 2006///
VL  - 57
IS  - 2
SP  - 185
EP  - 196
NS  - Essock 2006
ER  - 

TY  - JOUR
AU  - Fletcher,T.D.
AU  - Cunningham,J.L.
AU  - Calsyn,R.J.
AU  - Morse,G.A.
AU  - Klinkenberg,W.D.
TI  - Evaluation of treatment programs for dual disorder individuals: Modeling longitudinal and mediation effects
JF  - Administration and Policy in Mental Health and Mental Health Services Research
DA  - 2008///
VL  - 35
IS  - 4
SP  - 319
EP  - 336
NS  - Fletcher 2008
ER  - 

TY  - JOUR
AU  - Harpaz-Rotem,I.
AU  - Rosenheck,R.A.
AU  - Desai,R.
TI  - Residential treatment for homeless female veterans with psychiatric and substance use disorders: Effect on 1-year clinical outcomes
JF  - Journal of Rehabilitation Research and Development
DA  - 2011///
VL  - 48
IS  - 8
SP  - 891
EP  - 899
NS  - Harpaz-Rotem 2011
ER  - 

TY  - JOUR
AU  - Kashner,T.M.
AU  - Rosenheck,R.
AU  - Campinell,A.B.
AU  - Suris,A.
AU  - Team CWT Study
TI  - Impact of work therapy on health status among homeless, substance-dependent veterans - A randomized controlled trial
JF  - Archives of General Psychiatry
DA  - 2002///
VL  - 59
IS  - 10
SP  - 938
EP  - 944
NS  - Kashner 2002
ER  - 

TY  - JOUR
AU  - Kirst,M.
AU  - Zerger,S.
AU  - Misir,V.
AU  - Hwang,S.
AU  - Stergiopoulos,V.
TI  - The impact of a Housing First randomized controlled trial on substance use problems among homeless individuals with mental illness
JF  - Drug and Alcohol Dependence
DA  - 2015///
VL  - 146
SP  - 24
EP  - 29
NS  - Kirst 2015
ER  - 

TY  - JOUR
AU  - Koffarnus,M.N.
AU  - Wong,C.J.
AU  - Diemer,K.
AU  - Needham,M.
AU  - Hampton,J.
AU  - Fingerhood,M.
AU  - Svikis,D.S.
AU  - Bigelow,G.E.
AU  - Silverman,K.
TI  - A Randomized Clinical Trial of a Therapeutic Workplace for Chronically Unemployed, Homeless, Alcohol-Dependent Adults
JF  - Alcohol and Alcoholism
DA  - 2011///
VL  - 46
IS  - 5
SP  - 561
EP  - 569
NS  - Koffarnus 2011
ER  - 

TY  - JOUR
AU  - Lapham,S.C.
AU  - Hall,M.
AU  - Skipper,B.J.
TI  - Homelessness and substance use among alcohol abusers following participation in project H&amp;ART
JF  - Journal of Addictive Diseases
DA  - 1995///
VL  - 14
IS  - 4
SP  - 41
EP  - 55
NS  - Lapham 1995
ER  - 

TY  - JOUR
AU  - McHugo,G.J.
AU  - Bebout,R.R.
AU  - Harris,M.
AU  - Cleghorn,S.
AU  - Herring,G.
AU  - Xie,H.Y.
AU  - Becker,D.
AU  - Drake,R.E.
TI  - A Randomized controlled trial of integrated versus parallel housing services for homeless adults with severe mental illness
JF  - Schizophrenia Bulletin
DA  - 2004///
VL  - 30
IS  - 4
SP  - 969
EP  - 982
NS  - McHugo 2004
ER  - 

TY  - JOUR
AU  - Milby,J.B.
AU  - Schumacher,J.E.
AU  - Raczynski,J.M.
AU  - Caldwell,E.
AU  - Engle,M.
AU  - Michael,M.
AU  - Carr,J.
TI  - Sufficient conditions for effective treatment of substance abusing homeless persons
JF  - Drug and Alcohol Dependence
DA  - 1996///
VL  - 43
IS  - 1-2
SP  - 39
EP  - 47
NS  - Milby 1996
ER  - 

TY  - JOUR
AU  - Milby,J.B.
AU  - Schumacher,J.E.
AU  - McNamara,C.
AU  - Wallace,D.
AU  - Usdan,S.
AU  - McGill,T.
AU  - Michael,M.
TI  - Initiating abstinence in cocaine abusing dually diagnosed homeless persons
JF  - Drug and Alcohol Dependence
DA  - 2000///
VL  - 60
IS  - 1
SP  - 55
EP  - 67
NS  - Milby 2000
ER  - 

TY  - JOUR
AU  - Milby,J.B.
AU  - Schumacher,J.E.
AU  - Wallace,D.
AU  - Frison,S.
AU  - McNamara,C.
AU  - Usdan,S.
AU  - Michael,M.
TI  - Day treatment with contingency management for cocaine abuse in homeless persons: 12-Month follow-up
JF  - Journal of Consulting and Clinical Psychology
DA  - 2003///
VL  - 71
IS  - 3
SP  - 619
EP  - 621
NS  - Milby 2003
ER  - 

TY  - JOUR
AU  - Morse,G.A.
AU  - Calsyn,R.J.
AU  - Allen,G.
AU  - Tempelhoff,B.
AU  - Smith,R.
TI  - Experimental Comparison of the Effects of 3 Treatment Programs for Homeless Mentally-Ill People
JF  - Hospital and Community Psychiatry
DA  - 1992///
VL  - 43
IS  - 10
SP  - 1005
EP  - 1010
NS  - Morse 1992
ER  - 

TY  - JOUR
AU  - Morse,G.A.
AU  - Calsyn,R.J.
AU  - Klinkenberg,W.D.
AU  - Trusty,M.L.
AU  - Gerber,F.
AU  - Smith,R.
AU  - Tempelhoff,B.
AU  - Ahmad,L.
TI  - An experimental comparison of three types of case management for homeless mentally ill persons
JF  - Psychiatric Services
DA  - 1997///
VL  - 48
IS  - 4
SP  - 497
EP  - 503
NS  - Morse 1997
ER  - 

TY  - JOUR
AU  - Morse,G.A.
AU  - Calsyn,R.J.
AU  - Klinkenberg,W.D.
AU  - Helminiak,T.W.
AU  - Wolff,N.
AU  - Drake,R.E.
AU  - Yonker,R.D.
AU  - Lama,G.
AU  - Lemming,M.R.
AU  - McCudden,S.
TI  - Treating homeless clients with severe mental illness and substance use disorders: Costs and outcomes
JF  - Community Mental Health Journal
DA  - 2006///
VL  - 42
IS  - 4
SP  - 377
EP  - 404
NS  - Morse 2006
ER  - 

TY  - JOUR
AU  - Morse,G.A.
AU  - Calsyn,R.J.
AU  - Klinkenberg,W.D.
AU  - Cunningham,J.
AU  - Lemming,M.R.
TI  - Integrated Treatment for Homeless Clients With Dual Disorders: A Quasi-Experimental Evaluation
JF  - Journal of Dual Diagnosis
DA  - 2008///
VL  - 4
IS  - 3
SP  - 219
EP  - 237
NS  - Morse 2008
ER  - 

TY  - JOUR
AU  - Nyamathi,A.M.
AU  - Zhang,S.
AU  - Salem,B.E.
AU  - Farabee,D.
AU  - Hall,B.
AU  - Marlow,E.
AU  - Faucette,M.
AU  - Bond,D.
AU  - Yadav,K.
TI  - A randomized clinical trial of tailored interventions for health promotion and recidivism reduction among homeless parolees: outcomes and cost analysis
JF  - Journal of Experimental Criminology
DA  - 2016///
VL  - 12
IS  - 1
SP  - 49
EP  - 74
NS  - Nyamathi 2016
ER  - 

TY  - JOUR
AU  - Nyamathi,A.M.
AU  - Shin,S.S.
AU  - Smeltzer,J.
AU  - Salem,B.E.
AU  - Yadav,K.
AU  - Ekstrand,M.L.
AU  - Turner,S.F.
AU  - Faucette,M.
TI  - Achieving Drug and Alcohol Abstinence Among Recently Incarcerated Homeless Women: A Randomized Controlled Trial Comparing Dialectical Behavioral Therapy-Case Management With a Health Promotion Program
JF  - Nursing Research
DA  - 2017///
VL  - 66
IS  - 6
SP  - 432
EP  - 441
NS  - Nyamathi 2017
ER  - 

TY  - JOUR
AU  - O'Connell,M.J.
AU  - Kasprow,W.J.
AU  - Rosenheck,R.A.
TI  - Differential Impact of Supported Housing on Selected Subgroups of Homeless Veterans With Substance Abuse Histories
JF  - Psychiatric Services
DA  - 2012///
VL  - 63
IS  - 12
SP  - 1195
EP  - 1205
NS  - O'Connell 2012
ER  - 

TY  - JOUR
AU  - Reback,C.J.
AU  - Peck,J.A.
AU  - Dierst-Davies,R.
AU  - Nuno,M.
AU  - Kamien,J.B.
AU  - Amass,L.
TI  - Contingency management among homeless, out-of-treatment men who have sex with men
JF  - Journal of Substance Abuse Treatment
DA  - 2010///
VL  - 39
IS  - 3
SP  - 255
EP  - 263
NS  - Reback 2010
ER  - 

TY  - JOUR
AU  - Rosenheck,R.
AU  - Kasprow,W.
AU  - Frisman,L.
AU  - Liu-Mares,W.
TI  - Cost-effectiveness of supported housing for homeless persons with mental illness
JF  - Archives of General Psychiatry
DA  - 2003///
VL  - 60
IS  - 9
SP  - 940
EP  - 951
NS  - Rosenheck 2003
ER  - 

TY  - JOUR
AU  - Schumacher,J.E.
AU  - Usdan,S.
AU  - Milby,J.B.
AU  - Wallace,D.
AU  - McNamara,C.
TI  - Abstinent-contingent housing and treatment retention among crack-cocaine-dependent homeless persons
JF  - Journal of Substance Abuse Treatment
DA  - 2000///
VL  - 19
IS  - 1
SP  - 81
EP  - 88
NS  - Schumacher 2000
ER  - 

TY  - JOUR
AU  - Schumacher,J.E.
AU  - Milby,J.B.
AU  - Wallace,D.
AU  - Simpson,C.
AU  - Frison,S.
AU  - McNamara,C.
AU  - Usdan,S.
TI  - Diagnostic compared with abstinence outcomes of day treatment and contingency management among cocaine-dependent homeless persons
JF  - Experimental and Clinical Psychopharmacology
DA  - 2003///
VL  - 11
IS  - 2
SP  - 146
EP  - 157
NS  - Schumacher 2003
ER  - 

TY  - JOUR
AU  - Smelson,D.A.
AU  - Chinman,M.
AU  - Hannah,G.
AU  - Byrne,T.
AU  - McCarthy,S.
TI  - An evidence-based co-occurring disorder intervention in VA homeless programs: outcomes from a hybrid III trial
JF  - Bmc Health Services Research
DA  - 2018///
VL  - 18
SP  - 2
EP  - 8
NS  - Smelson 2018
ER  - 

TY  - JOUR
AU  - Smith,J.E.
AU  - Meyers,E.J.
AU  - Delaney,H.D.
TI  - The community reinforcement approach with homeless alcohol-dependent individuals
JF  - Journal of Consulting and Clinical Psychology
DA  - 1998///
VL  - 66
IS  - 3
SP  - 541
EP  - 548
NS  - Smith 1998
ER  - 

TY  - JOUR
AU  - Somers,J.M.
AU  - Moniruzzaman,A.
AU  - Palepu,A.
TI  - Changes in daily substance use among people experiencing homelessness and mental illness: 24-month outcomes following randomization to Housing First or usual care
JF  - Addiction
DA  - 2015///
VL  - 110
IS  - 10
SP  - 1605
EP  - 1614
NS  - Somers 2015
ER  - 

TY  - JOUR
AU  - Somers,J.M.
AU  - Moniruzzaman,A.
AU  - Patterson,M.
AU  - Currie,L.
AU  - Rezansoff,S.N.
AU  - Palepu,A.
AU  - Fryer,K.
TI  - A Randomized Trial Examining Housing First in Congregate and Scattered Site Formats
JF  - Plos One
DA  - 2017///
VL  - 12
IS  - 1
SP  - 1
EP  - 14
NS  - Somers 2017
ER  - 

TY  - JOUR
AU  - Sosin,M.R.
AU  - Bruni,M.
AU  - Reidy,M.
TI  - Paths and impacts in the progressive independence model: A homelessness and substance abuse intervention in Chicago
JF  - Journal of Addictive Diseases
DA  - 1995///
VL  - 14
IS  - 4
SP  - 1
EP  - 20
NS  - Sosin 1995
ER  - 

TY  - JOUR
AU  - Stahler,G.J.
AU  - Shipley,T.F.
AU  - Bartelt,D.
AU  - DuCette,J.P.
AU  - Shandler,I.W.
TI  - Evaluating alternative treatments for homeless substance-abusing men: Outcomes and predictors of success
JF  - Journal of Addictive Diseases
DA  - 1995///
VL  - 14
IS  - 4
SP  - 151
EP  - 167
NS  - Stahler 1995
ER  - 

TY  - JOUR
AU  - Stahler,G.J.
AU  - Shipley,T.E.
AU  - Kirby,K.C.
AU  - Godboldte,C.
AU  - Kerwin,M.L.E.
AU  - Shandler,I.
AU  - Simons,L.
TI  - Development and initial demonstration of a community-based intervention for homeless, cocaine-using, African-American women
JF  - Journal of Substance Abuse Treatment
DA  - 2005///
VL  - 28
IS  - 2
SP  - 171
EP  - 179
NS  - Stahler 2005
ER  - 

TY  - JOUR
AU  - Stergiopoulos,V.
AU  - Gozdzik,A.
AU  - Misir,V.
AU  - Skosireva,A.
AU  - Connelly,J.
AU  - Sarang,A.
AU  - Whisler,A.
AU  - Hwang,S.W.
AU  - O'Campo,P.
AU  - McKenzie,K.
TI  - Effectiveness of Housing First with Intensive Case Management in an Ethnically Diverse Sample of Homeless Adults with Mental Illness: A Randomized Controlled Trial
JF  - Plos One
DA  - 2015///
VL  - 10
IS  - 7
SP  - 1
EP  - 21
NS  - Stergiopoulos 2015
ER  - 

TY  - JOUR
AU  - Stergiopoulos,V.
AU  - Gozdzik,A.
AU  - Misir,V.
AU  - Skosireva,A.
AU  - Sarang,A.
AU  - Connelly,J.
AU  - Whisler,A.
AU  - McKenzie,K.
TI  - The effectiveness of a Housing First adaptation for ethnic minority groups: findings of a pragmatic randomized controlled trial
JF  - Bmc Public Health
DA  - 2016///
VL  - 16
SP  - 1
EP  - 11
NS  - Stergiopoulos 2016
ER  - 

TY  - JOUR
AU  - Stergiopoulos,V.
AU  - Mejia-Lancheros,C.
AU  - Nisenbaum,R.
AU  - Wang,R.
AU  - Lachaud,J.
AU  - O'Campo,P.
AU  - Hwang,S.W.
TI  - Long-term effects of rent supplements and mental health support services on housing and health outcomes of homeless adults with mental illness: extension study of the At Home/Chez Soi randomised controlled trial
JF  - Lancet Psychiatry
DA  - 2019///
VL  - 6
IS  - 11
SP  - 915
EP  - 925
NS  - Stergiopoulos 2019
ER  - 

TY  - JOUR
AU  - Thompson,R.G.
AU  - Aivadyan,C.
AU  - Stohl,M.
AU  - Aharonovich,E.
AU  - Hasin,D.S.
TI  - Smartphone Application Plus Brief Motivational Intervention Reduces Substance Use and Sexual Risk Behaviors Among Homeless Young Adults: Results From a Randomized Controlled Trial
JF  - Psychology of Addictive Behaviors
DA  - 2020///
VL  - 34
IS  - 6
SP  - 641
EP  - 649
NS  - Thompson 2020
ER  - 

TY  - JOUR
AU  - Tinland,A.
AU  - Loubiere,S.
AU  - Boucekine,M.
AU  - Boyer,L.
AU  - Fond,G.
AU  - Girard,V.
AU  - Auquier,P.
TI  - Effectiveness of a housing support team intervention with a recovery-oriented approach on hospital and emergency department use by homeless people with severe mental illness: a randomised controlled trial
JF  - Epidemiology and Psychiatric Sciences
DA  - 2020///
VL  - 29
SP  - 1
EP  - 11
NS  - Tinland 2020
ER  - 

TY  - JOUR
AU  - Tsemberis,S.
AU  - Gulcur,L.
AU  - Nakae,M.
TI  - Housing first, consumer choice, and harm reduction for homeless individuals with a dual diagnosis
JF  - American Journal of Public Health
DA  - 2004///
VL  - 94
IS  - 4
SP  - 651
EP  - 656
NS  - Tsemberis 2004
ER  - 

TY  - JOUR
AU  - Tucker,J.S.
AU  - D'Amico,E.J.
AU  - Ewing,B.A.
AU  - Miles,J.N.V.
AU  - Pedersen,E.R.
TI  - A group-based motivational interviewing brief intervention to reduce substance use and sexual risk behavior among homeless young adults
JF  - Journal of Substance Abuse Treatment
DA  - 2017///
VL  - 76
SP  - 20
EP  - 27
NS  - Tucker 2017
ER  - 

TY  - JOUR
AU  - Upshur,C.
AU  - Weinreb,L.
AU  - Bharel,M.
AU  - Reed,G.
AU  - Frisard,C.
TI  - A Randomized Control Trial of a Chronic Care Intervention for Homeless Women With Alcohol Use Problems
JF  - Journal of Substance Abuse Treatment
DA  - 2015///
VL  - 51
SP  - 19
EP  - 29
NS  - Upshur 2015
ER  - 

TY  - JOUR
AU  - Young,M.S.
AU  - Clark,C.
AU  - Moore,K.
AU  - Barrett,B.
TI  - Comparing Two Service Delivery Models for Homeless Individuals With Complex Behavioral Health Needs: Preliminary Data From Two SAMHSA Treatment for Homeless Studies
JF  - Journal of Dual Diagnosis
DA  - 2009///
VL  - 5
IS  - 3-4
SP  - 287
EP  - 304
NS  - Young 2009
ER  - 
