# Supplementary material for: The effectiveness of abstinence‐based and harm reduction‐based interventions in reducing problematic substance use in adults who are experiencing homelessness in high income countries: A systematic review and meta‐analysis: A systematic review
Source: Campbell Syst Rev. 2024 Apr 21;20(2):e1396. doi: 10.1002/cl2.1396 (PMC11032639; doi:10.1002/cl2.1396)
Supplement: Supplementary file 1 — Supporting information. [file CL2-20-e1396-s002.zip › CA000265-study-data/CA000265-risk-of-bias.csv]

Study	Domain (judgement): 1a. Study design, end of intervention (Potential confounders taken into account)	Domain (support): 1a. Study design, end of intervention (Potential confounders taken into account)	Domain (judgement): 1b. Study design, longest follow up if applicable (Potential confounders taken into account)	Domain (support): 1b. Study design, longest follow up if applicable (Potential confounders taken into account)	Domain (judgement): 2. Masking or blinding	Domain (support): 2. Masking or blinding	Domain (judgement): 3. Power calculation	Domain (support): 3. Power calculation	Domain (judgement): 4a. Losses to follow up are presented and acceptable (End of intervention)	Domain (support): 4a. Losses to follow up are presented and acceptable (End of intervention)	Domain (judgement): 4b. Losses to follow up are presented and acceptable (Longest follow up, if applicable)	Domain (support): 4b. Losses to follow up are presented and acceptable (Longest follow up, if applicable)	Domain (judgement): 5. Definition of intervention are clearly defined	Domain (support): 5. Definition of intervention are clearly defined	Domain (judgement): 6. Outcome measures are clearly defined and reliable	Domain (support): 6. Outcome measures are clearly defined and reliable	Domain (judgement): 7. Baseline balance (N.A. for before versus after)	Domain (support): 7. Baseline balance (N.A. for before versus after)	Domain (judgement): Overall confidence in study (end of intervention)	Domain (support): Overall confidence in study (end of intervention)	Domain (judgement): Overall confidence- short	Domain (support): Overall confidence- short
Aubry 2016	Low risk	<p>RCT, RDD, ITS, instrumental variable</p>	Not applicable		High risk	<p>Unblinded or no mention of blinding</p>	Low risk	<p>Mention of power calculation</p>	High risk	<p> Attrition not reported, OR falls well outside WWC acceptable combined levels*</p>	Not applicable		Low risk	<p>Intervention clearly and fully described</p>	Low risk	<p>Outcome measure clearly and fully described, preferably with reference to validation</p>	Low risk	<p>RCT or baseline balance report and satisfactory (imbalance on 2 or less measures)</p>	High risk	<p>Low confidence on any one of items 1a, 4a, 6 and 7</p>	High risk	<p>Low confidence</p>
Aubry 2019	Low risk	<p>RCT, RDD, ITS, instrumental variable</p>	Low risk	<p>RCT, RDD, ITT, instrumental variable</p>	High risk	<p>Unblinded or no mention of blinding</p>	Low risk	<p>Mention of power calculation</p>	High risk	<p>Attrition not reported, OR falls well outside WWC acceptable combined levels*</p>	Low risk	<p>Overall and differential attrition within WWC combined levels*</p>	Low risk	<p>Intervention clearly and fully described</p>	Low risk	<p>Outcome measure clearly and fully described, preferably with reference to validation</p>	Low risk	<p>RCT or baseline balance report and satisfactory (imbalance on 2 or less measures)</p>	High risk	<p>Low confidence on any one of items 1a, 4a, 6 and 8</p>	High risk	<p>Low confidence</p>
Braucht 1995	Low risk	<p>RCT, RDD, ITS, instrumental variable</p>	Not applicable		High risk	<p>Unblinded or no mention of blinding</p>	Unclear risk	<p>Medium: No discussion of power calculation</p>	Low risk	<p>Overall and differential attrition within WWC conservative levels*</p>	High risk	<p>Attrition not reported, OR falls well outside WWC acceptable combined levels*</p>	Low risk	<p>Intervention clearly and fully described</p>	Low risk	<p>Outcome measure clearly and fully described, preferably with reference to validation</p>	Low risk	<p>RCT or baseline balance report and satisfactory (imbalance on 2 or less measures)</p>	High risk	<p>Low confidence: Low on any one of items 1a, 4a, 6 and 6</p>	High risk	<p>Low confidence</p>
Burnam 1995	Low risk	<p>RCT, RDD, ITS, instrumental variable</p>	Low risk	<p>RCT, RDD, ITS, instrumental variable</p>	High risk	<p>Unblinded or no mention of blinding</p>	Unclear risk	<p>Medium: No discussion of power calculation</p>	High risk	<p>Attrition not reported, OR falls well outside WWC acceptable combined levels*</p>	High risk	<p>Attrition not reported, OR falls well outside WWC acceptable combined levels*</p>	Low risk	<p>Intervention clearly and fully described</p>	Low risk	<p>Outcome measure clearly and fully described, preferably with reference to validation</p>	Low risk	<p>RCT or baseline balance report and satisfactory (imbalance on 2 or less measures)</p>	High risk	<p>Low confidence: Low on any one of items 1a, 4a, 6 and 7</p>	High risk	<p>Low confidence</p>
Cherner 2017	Unclear risk	<p>Medium confidence: DiD with matching, PSM</p>	Unclear risk	<p>Medium confidence: DiD with matching, PSM</p>	High risk	<p>Unblinded or no mention of blinding</p>	Low risk	<p>Mention of power calculation</p>	High risk	<p>Attrition not reported, OR falls well outside WWC acceptable combined levels*</p>	High risk	<p>Attrition not reported, OR falls well outside WWC acceptable combined levels*</p>	Low risk	<p>Intervention clearly and fully described</p>	Low risk	<p>Outcome measure clearly and fully described, preferably with reference to validation</p>	High risk	<p>No baseline balance test (except RCT) OR reported and significant differences on more than five measures. PSM without establishing common support</p>	High risk	<p>Low confidence: Low on any one of items 1a, 4a, 6 and 7</p>	High risk	<p>Low confidence</p>
Chung 2018	Low risk	<p>RCT, RDD, ITS, instrumental variable</p>	Not applicable		High risk	<p>Unblinded or no mention of blinding</p>	Unclear risk	<p>Medium: No discussion of power calculation</p>	Unclear risk	<p>Medium: Overall and differential attrition within WWC liberal levels*</p>	Not applicable		Low risk	<p>Intervention clearly and fully described</p>	Low risk	<p>Outcome measure clearly and fully described, preferably with reference to validation</p>	Low risk	<p>RCT or baseline balance report and satisfactory (imbalance on 2 or less measures)</p>	Unclear risk	<p>Medium confdience: Medium on any one of items 1a, 4a, 6 and 7 AND NOT LOW</p>	Unclear risk	<p>Medium confidence</p>
Clifasefi 2020	Unclear risk	<p>Medium confidence: DiD with matching, PSM</p>	Not applicable		High risk	<p>Unblinded or no mention of blinding</p>	Unclear risk	<p>Medium confidence: No discussion of power calculation</p>	High risk	<p>Attrition not reported, OR falls well outside WWC acceptable combined levels*</p>	Not applicable		Low risk	<p>Intervention clearly and fully described</p>	Low risk	<p>Outcome measure clearly and fully described, preferably with reference to validation</p>	Unclear risk	<p>Medium confidence: imbalance on no more than 5 measures</p>	High risk	<p>Low confidence: Low on any one of items 1a, 4a, 6 and 7</p>	High risk	<p>Low confidence</p>
Collins 2019	Low risk	<p>RCT, RDD, ITS, instrumental variable</p>	Not applicable		High risk	<p>Unblinded or no mention of blinding</p>	Low risk	<p>Mention of power calculation</p>	High risk	<p>Attrition not reported, OR falls well outside WWC acceptable combined levels*</p>	Not applicable		Low risk	<p>Intervention clearly and fully described</p>	Low risk	<p>Outcome measure clearly and fully described, preferably with reference to validation</p>	Low risk	<p>RCT or baseline balance report and satisfactory (imbalance on 2 or less measures)</p>	High risk	<p>Low confidence: Low on any one of items 1a, 4a, 6 and 7</p>	High risk	<p>Low confidence</p>
Collins 2021	Low risk	<p>RCT, RDD, ITS, instrumental variable</p>	Low risk	<p>RCT, RDD, ITT, instrumental variable</p>	Low risk	<p>EITHER masking of of outcome measurement OR masking for analysis (or both)</p>	Low risk	<p>Mention of power calculation</p>	High risk	<p>Attrition not reported, OR falls well outside WWC acceptable combined levels*</p>	High risk	<p>Low: Attrition not reported, OR falls well outside WWC acceptable combined levels*</p>	Unclear risk	<p>Medium: Brief description of intervention</p>	Low risk	<p>Outcome measure clearly and fully described, preferably with reference to validation</p>	Low risk	<p>RCT or baseline balance report and satisfactory (imbalance on 2 or less measures)</p>	High risk	<p>Low confidence: Low on any one of items 1a, 4a, 6 and 7</p>	High risk	<p>Low confidence</p>
Conrad 1998	Low risk	<p>RCT, RDD, ITS, instrumental variable</p>	Low risk	<p>RCT, RDD, ITT, instrumental variable</p>	High risk	<p>Unblinded or no mention of blinding</p>	Unclear risk	<p>Medium: No discussion of power calculation</p>	High risk	<p>Attrition not reported, OR falls well outside WWC acceptable combined levels*</p>	High risk	<p>Attrition not reported, OR falls well outside WWC acceptable combined levels*</p>	Low risk	<p>Intervention clearly and fully described</p>	Low risk	<p>Outcome measure clearly and fully described, preferably with reference to validation</p>	Low risk	<p>RCT or baseline balance report and satisfactory (imbalance on 2 or less measures)</p>	High risk	<p>Low confidence: Low on any one of items 1a, 4a, 6 and 7</p>	High risk	<p>Low confidence</p>
Essock 2006	Low risk	<p>RCT, RDD, ITS, instrumental variable</p>	Not applicable		High risk	<p>Unblinded or no mention of blinding</p>	Unclear risk	<p>Medium: No discussion of power calculation</p>	Low risk	<p>Overall and differential attrition within WWC conservative levels*</p>	Not applicable		Low risk	<p>Intervention clearly and fully described</p>	Low risk	<p>Outcome measure clearly and fully described, preferably with reference to validation</p>	Low risk	<p>RCT or baseline balance report and satisfactory (imbalance on 2 or less measures)</p>	Low risk	<p>High confidence: High on all of items 1a, 4a, 6 and 7</p>	Low risk	<p>High confidence</p>
Fletcher 2008	Low risk	<p>RCT, RDD, ITS, instrumental variable</p>	Low risk	<p>RCT, RDD, ITS, instrumental variable</p>	High risk	<p>Unblinded or no mention of blinding</p>	Unclear risk	<p>Medium: No discussion of power calculation</p>	High risk	<p>Attrition not reported, OR falls well outside WWC acceptable combined levels*</p>	Low risk	<p>Overall and differential attrition within WWC conservative levels*</p>	Low risk	<p>Intervention clearly and fully described</p>	Low risk	<p>Outcome measure clearly and fully described, preferably with reference to validation</p>	Low risk	<p>RCT or baseline balance report and satisfactory (imbalance on 2 or less measures)</p>	High risk	<p>Low confidence: Low on any one of items 1a, 4a, 6 and 7</p>	High risk	<p>Low confidence</p>
Harpaz-Rotem 2011	Unclear risk	<p>Medium confidence: DiD with matching, PSM</p>	Not applicable		High risk	<p>Unblinded or no mention of blinding</p>	Unclear risk	<p>Medium: No discussion of power calculation</p>	High risk	<p>Attrition not reported, OR falls well outside WWC acceptable combined levels*</p>	Not applicable		Low risk	<p>Intervention clearly and fully described</p>	Low risk	<p>Outcome measure clearly and fully described, preferably with reference to validation</p>	Unclear risk	<p>Medium confidence: imbalance on no more than 5 measures</p>	High risk	<p>Low confidence: Low on any one of items 1a, 4a, 6 and 7</p>	High risk	<p>Low confidence</p>
Kashner 2002	Low risk	<p>RCT, RDD, ITS, instrumental variable</p>	Not applicable		High risk	<p>Unblinded or no mention of blinding</p>	Unclear risk	<p>Medium: No discussion of power calculation</p>	Low risk	<p>Overall and differential attrition within WWC conservative levels*</p>	Not applicable		Low risk	<p>Intervention clearly and fully described</p>	Low risk	<p>Outcome measure clearly and fully described, preferably with reference to validation</p>	Low risk	<p>RCT or baseline balance report and satisfactory (imbalance on 2 or less measures)</p>	Low risk	<p>High confidence: High on all of items 1a, 4a, 6 and 7 </p>	Low risk	<p>High confidence</p>
Kirst 2015	Low risk	<p>RCT, RDD, ITS, instrumental variable</p>	Not applicable		High risk	<p>Unblinded or no mention of blinding</p>	Unclear risk	<p>Medium: No discussion of power calculation</p>	High risk	<p>Attrition not reported, OR falls well outside WWC acceptable combined levels*</p>	Not applicable		Low risk	<p>Intervention clearly and fully described</p>	Low risk	<p>Outcome measure clearly and fully described, preferably with reference to validation</p>	Low risk	<p>RCT or baseline balance report and satisfactory (imbalance on 2 or less measures)</p>	High risk	<p>Low confidence: Low on any one of items 1a, 4a, 6 and 7</p>	High risk	<p>Low confidence</p>
Koffarnus 2011	Low risk	<p>RCT, RDD, ITS, instrumental variable</p>	Not applicable		Low risk	<p>EITHER masking of of outcome measurement OR masking for analysis (or both)</p>	Low risk	<p>Mention of power calculation</p>	High risk	<p>Attrition not reported, OR falls well outside WWC acceptable combined levels*</p>	Not applicable		Low risk	<p>Intervention clearly and fully described</p>	Low risk	<p>Outcome measure clearly and fully described, preferably with reference to validation</p>	Low risk	<p>RCT or baseline balance report and satisfactory (imbalance on 2 or less measures)</p>	High risk	<p>Low confidence: Low on any one of items 1a, 4a, 6 and 7</p>	High risk	<p>Low confidence</p>
Lapham 1995	Low risk	<p>RCT, RDD, ITS, instrumental variable</p>	Low risk	<p>RCT, RDD, ITS, instrumental variable</p>	High risk	<p>Unblinded or no mention of blinding</p>	Unclear risk	<p>Medium: No discussion of power calculation</p>	Low risk	<p>Overall and differential attrition within WWC conservative levels*</p>	Low risk	<p>Overall and differential attrition within WWC conservative levels*</p>	Low risk	<p>Intervention clearly and fully described</p>	Low risk	<p>Outcome measure clearly and fully described, preferably with reference to validation</p>	Unclear risk	<p>Medium confidence: imbalance on no more than 5 measures</p>	Unclear risk	<p>Medium: Medium on any one of items 1a, 4a, 6 and 7 AND NOT LOW</p>	Unclear risk	<p>Medium confidence</p>
McHugo 2004	Low risk	<p>RCT, RDD, ITS, instrumental variable</p>	Low risk	<p>RCT, RDD, ITT, instrumental variable</p>	High risk	<p>Unblinded or no mention of blinding</p>	Low risk	<p>Mention of power calculation</p>	Unclear risk	<p>Medium: Overall and differential attrition within WWC liberal levels*</p>	Not applicable		Low risk	<p>Intervention clearly and fully described</p>	Low risk	<p>Outcome measure clearly and fully described, preferably with reference to validation</p>	Low risk	<p>RCT or baseline balance report and satisfactory (imbalance on 2 or less measures)</p>	Unclear risk	<p>Medium: Medium on any one of items 1a, 4a, 6 and 7 AND NOT LOW</p>	Unclear risk	<p>Medium confidence</p>
Milby 1996	Low risk	<p>RCT, RDD, ITS, instrumental variable</p>	Not applicable		Low risk	<p>EITHER masking of of outcome measurement OR masking for analysis (or both)</p>	Unclear risk	<p>Medium: No discussion of power calculation</p>	Low risk	<p>Overall and differential attrition within WWC conservative levels*</p>	Not applicable		High risk	<p>Intervention named but not described, or not named</p>	Low risk	<p>Outcome measure clearly and fully described, preferably with reference to validation</p>	High risk	<p>No baseline balance test (except RCT) OR reported and significant differences on more than five measures. PSM without establishing common support</p>	High risk	<p>Low confidence: Low on any one of items 1a, 4a, 6 and 7</p>	High risk	<p>Low confidence</p>
Milby 2000	Low risk	<p>RCT, RDD, ITS, instrumental variable</p>	Not applicable		High risk	<p>Unblinded or no mention of blinding</p>	Unclear risk	<p>Medium: No discussion of power calculation</p>	Low risk	<p>Overall and differential attrition within WWC conservative levels*</p>	Not applicable		Low risk	<p>Intervention clearly and fully described</p>	Low risk	<p>Outcome measure clearly and fully described, preferably with reference to validation</p>	Low risk	<p>RCT or baseline balance report and satisfactory (imbalance on 2 or less measures)</p>	Low risk	<p>High confidence: High on all of items 1a, 4a, 6 and 7 </p>	Low risk	<p>High confidence</p>
Milby 2003	Low risk	<p>RCT, RDD, ITS, instrumental variable</p>	Not applicable		High risk	<p>Unblinded or no mention of blinding</p>	Unclear risk	<p>Medium: No discussion of power calculation</p>	High risk	<p>Attrition not reported, OR falls well outside WWC acceptable combined levels*</p>	Not applicable		Low risk	<p>Intervention clearly and fully described</p>	Low risk	<p>Outcome measure clearly and fully described, preferably with reference to validation</p>	Low risk	<p>RCT or baseline balance report and satisfactory (imbalance on 2 or less measures)</p>	High risk	<p>Low confidence: Low on any one of items 1a, 4a, 6 and 7</p>	High risk	<p>Low confidence</p>
Morse 1992	Low risk	<p>RCT, RDD, ITS, instrumental variable</p>	Not applicable		High risk	<p>Unblinded or no mention of blinding</p>	Unclear risk	<p>Medium: No discussion of power calculation</p>	Unclear risk	<p>Medium: Overall and differential attrition within WWC liberal levels*</p>	Not applicable		Low risk	<p>Intervention clearly and fully described</p>	Low risk	<p>Outcome measure clearly and fully described, preferably with reference to validation</p>	Low risk	<p>RCT or baseline balance report and satisfactory (imbalance on 2 or less measures)</p>	Unclear risk	<p>Medium confidence: Medium on any one of items 1a, 4a, 6 and 7 AND NOT LOW</p>	Unclear risk	<p>Medium confidence</p>
Morse 1997	Low risk	<p>RCT, RDD, ITS, instrumental variable</p>	Not applicable		High risk	<p>Unblinded or no mention of blinding</p>	Unclear risk	<p>Medium: No discussion of power calculation</p>	Unclear risk	<p>Medium: Overall and differential attrition within WWC liberal levels*</p>	Not applicable		Low risk	<p>Intervention clearly and fully described</p>	Low risk	<p>Outcome measure clearly and fully described, preferably with reference to validation</p>	Low risk	<p>RCT or baseline balance report and satisfactory (imbalance on 2 or less measures)</p>	Unclear risk	<p>Medium confidence: Medium on any one of items 1a, 4a, 6 and 7 AND NOT LOW</p>	Unclear risk	<p>Medium confidence</p>
Morse 2006	Low risk	<p>RCT, RDD, ITS, instrumental variable</p>	Not applicable		High risk	<p>Unblinded or no mention of blinding</p>	Unclear risk	<p>Medium: No discussion of power calculation</p>	High risk	<p>Attrition not reported, OR falls well outside WWC acceptable combined levels*</p>	Not applicable		Low risk	<p>Intervention clearly and fully described</p>	Low risk	<p>Outcome measure clearly and fully described, preferably with reference to validation</p>	Low risk	<p>RCT or baseline balance report and satisfactory (imbalance on 2 or less measures)</p>	High risk	<p>Low confidence: Low on any one of items 1a, 4a, 6 and 7</p>	High risk	<p>Low confidence</p>
Morse 2008	Unclear risk	<p>Medium confidence: DiD with matching, PSM</p>	Not applicable		High risk	<p>Unblinded or no mention of blinding</p>	Unclear risk	<p>Medium: No discussion of power calculation</p>	High risk	<p>Attrition not reported, OR falls well outside WWC acceptable combined levels*</p>	Not applicable		Low risk	<p>Intervention clearly and fully described</p>	Unclear risk	<p>Medium: Brief description of outcome</p>	High risk	<p>No baseline balance test (except RCT) OR reported and significant differences on more than five measures. PSM without establishing common support</p>	High risk	<p>Low confidence: Low on any one of items 1a, 4a, 6 and 7</p>	High risk	<p>Low confidence</p>
Nyamathi 2016	Low risk	<p>RCT, RDD, ITS, instrumental variable</p>	Low risk	<p>RCT, RDD, ITS, instrumental variable</p>	High risk	<p>Unblinded or no mention of blinding</p>	Unclear risk	<p>Medium: No discussion of power calculation</p>	High risk	<p>Attrition not reported, OR falls well outside WWC acceptable combined levels*</p>	High risk	<p>Attrition not reported, OR falls well outside WWC acceptable combined levels*</p>	Low risk	<p>Intervention clearly and fully described</p>	Low risk	<p>Outcome measure clearly and fully described, preferably with reference to validation</p>	Low risk	<p>RCT or baseline balance report and satisfactory (imbalance on 2 or less measures)</p>	High risk	<p>Low confidence: Low on any one of items 1a, 4a, 6 and 7</p>	High risk	<p>Low confidence</p>
Nyamathi 2017	Low risk	<p>RCT, RDD, ITS, instrumental variable</p>	Not applicable		High risk	<p>Unblinded or no mention of blinding</p>	Unclear risk	<p>Medium: No discussion of power calculation</p>	High risk	<p>Attrition not reported, OR falls well outside WWC acceptable combined levels*</p>	Not applicable		Low risk	<p>Intervention clearly and fully described</p>	Low risk	<p>Outcome measure clearly and fully described, preferably with reference to validation</p>	Low risk	<p>RCT or baseline balance report and satisfactory (imbalance on 2 or less measures)</p>	High risk	<p>Low confidence: Low on any one of items 1a, 4a, 6 and 7</p>	High risk	<p>Low confidence</p>
O'Connell 2012	Low risk	<p>RCT, RDD, ITS, instrumental variable</p>	Not applicable		High risk	<p>Unblinded or no mention of blinding</p>	Unclear risk	<p>Medium: No discussion of power calculation</p>	High risk	<p>Attrition not reported, OR falls well outside WWC acceptable combined levels*</p>	Not applicable		Unclear risk	<p>Medium: Brief description of intervention</p>	Unclear risk	<p>Medium: Brief description of outcome</p>	Low risk	<p>RCT or baseline balance report and satisfactory (imbalance on 2 or less measures)</p>	High risk	<p>Low confidence: Low on any one of items 1a, 4a, 6 and 7</p>	High risk	<p>Low confidence</p>
Reback 2010	Low risk	<p>RCT, RDD, ITS, instrumental variable</p>	Not applicable		High risk	<p>Unblinded or no mention of blinding</p>	Unclear risk	<p>No discussion of power calculation</p>	Low risk	<p>Overall and differential attrition within WWC conservative levels*</p>	Not applicable		Low risk	<p>Intervention clearly and fully described</p>	Low risk	<p>Outcome measure clearly and fully described, preferably with reference to validation</p>	Low risk	<p>RCT or baseline balance report and satisfactory (imbalance on 2 or less measures)</p>	Low risk	<p>High confidence: High on all of items 1a, 4a, 6 and 7 </p>	Low risk	<p>High confidence</p>
Rosenheck 2003	Low risk	<p>RCT, RDD, ITS, instrumental variable</p>	Not applicable		High risk	<p>Unblinded or no mention of blinding</p>	Unclear risk	<p>Medium: No discussion of power calculation</p>	High risk	<p>Attrition not reported, OR falls well outside WWC acceptable combined levels*</p>	Not applicable		Low risk	<p>Intervention clearly and fully described</p>	Low risk	<p>Outcome measure clearly and fully described, preferably with reference to validation</p>	Low risk	<p>RCT or baseline balance report and satisfactory (imbalance on 2 or less measures)</p>	High risk	<p>Low confidence: Low on any one of items 1a, 4a, 6 and 7</p>	High risk	<p>Low confidence</p>
Schumacher 2000	Low risk	<p>RCT, RDD, ITS, instrumental variable</p>	Not applicable		High risk	<p>Unblinded or no mention of blinding</p>	Unclear risk	<p>No discussion of power calculation</p>	Low risk	<p>Overall and differential attrition within WWC conservative levels*</p>	Not applicable		Low risk	<p>Intervention clearly and fully described</p>	Low risk	<p>Outcome measure clearly and fully described, preferably with reference to validation</p>	Low risk	<p>RCT or baseline balance report and satisfactory (imbalance on 2 or less measures)</p>	Low risk	<p>High confidence: High on all of items 1a, 4a, 6 and 7 </p>	Low risk	<p>High confidence</p>
Schumacher 2003	Low risk	<p>RCT, RDD, ITS, instrumental variable</p>	Not applicable		High risk	<p>Unblinded or no mention of blinding</p>	Unclear risk	<p>Medium: No discussion of power calculation</p>	High risk	<p>Attrition not reported, OR falls well outside WWC acceptable combined levels*</p>	High risk	<p>Attrition not reported, OR falls well outside WWC acceptable combined levels*</p>	Unclear risk	<p>Medium: Brief description of intervention</p>	Unclear risk	<p>Medium: Brief description of outcome</p>	Low risk	<p>RCT or baseline balance report and satisfactory (imbalance on 2 or less measures)</p>	High risk	<p>Low confidence: Low on any one of items 1a, 4a, 6 and 7</p>	High risk	<p>Low confidence</p>
Smelson 2018	Low risk	<p>RCT, RDD, ITS, instrumental variable</p>	Not applicable		High risk	<p>Unblinded or no mention of blinding</p>	Unclear risk	<p>Medium: No discussion of power calculation</p>	Unclear risk	<p>Medium: Overall and differential attrition within WWC liberal levels*</p>	Not applicable		Low risk	<p>Intervention clearly and fully described</p>	Low risk	<p>Outcome measure clearly and fully described, preferably with reference to validation</p>	Low risk	<p>RCT or baseline balance report and satisfactory (imbalance on 2 or less measures)</p>	Unclear risk	<p>Medium confidence: Medium on any one of items 1a, 4a, 6 and 7 AND NOT LOW</p>	Unclear risk	<p>Medium confidence</p>
Smith 1998	Low risk	<p>RCT, RDD, ITS, instrumental variable</p>	Not applicable		High risk	<p>Unblinded or no mention of blinding</p>	Unclear risk	<p>Medium: No discussion of power calculation</p>	Low risk	<p>Overall and differential attrition within WWC conservative levels*</p>	Not applicable		Low risk	<p>Intervention clearly and fully described</p>	Low risk	<p>Outcome measure clearly and fully described, preferably with reference to validation</p>	Low risk	<p>RCT or baseline balance report and satisfactory (imbalance on 2 or less measures)</p>	Low risk	<p>High confidence: High on all of items 1a, 4a, 6 and 7 </p>	Low risk	<p>High confidence</p>
Somers 2015	Low risk	<p>RCT, RDD, ITS, instrumental variable</p>	Not applicable		High risk	<p>Unblinded or no mention of blinding</p>	Unclear risk	<p>Medium: No discussion of power calculation</p>	Unclear risk	<p>Medium: Overall and differential attrition within WWC liberal levels*</p>	Not applicable		Low risk	<p>Intervention clearly and fully described</p>	Low risk	<p>Outcome measure clearly and fully described, preferably with reference to validation</p>	Low risk	<p>RCT or baseline balance report and satisfactory (imbalance on 2 or less measures)</p>	Unclear risk	<p>Medium confidence: Medium on any one of items 1a, 4a, 6 and 7 AND NOT LOW</p>	Unclear risk	<p>Medium confidence</p>
Somers 2017	Low risk	<p>RCT, RDD, ITS, instrumental variable</p>	Not applicable		High risk	<p>Unblinded or no mention of blinding</p>	Unclear risk	<p>Medium: No discussion of power calculation</p>	Unclear risk	<p>Medium: Overall and differential attrition within WWC liberal levels*</p>	Not applicable		Low risk	<p>Intervention clearly and fully described</p>	Low risk	<p>Outcome measure clearly and fully described, preferably with reference to validation</p>	Low risk	<p>RCT or baseline balance report and satisfactory (imbalance on 2 or less measures)</p>	Unclear risk	<p>Medium confidence: Medium on any one of items 1a, 4a, 6 and 7 AND NOT LOW</p>	Unclear risk	<p>Medium confidence</p>
Sosin 1995	Low risk	<p>RCT, RDD, ITS, instrumental variable</p>	Low risk	<p>RCT, RDD, ITS, instrumental variable</p>	High risk	<p>Unblinded or no mention of blinding</p>	Low risk	<p>Mention of power calculation</p>	Low risk	<p>Overall and differential attrition within WWC conservative levels*</p>	Low risk	<p>Overall and differential attrition within WWC conservative levels*</p>	Low risk	<p>Intervention clearly and fully described</p>	Low risk	<p>Outcome measure clearly and fully described, preferably with reference to validation</p>	Low risk	<p>RCT or baseline balance report and satisfactory (imbalance on 2 or less measures)</p>	Low risk	<p>High on all of items 1a, 4a, 6 and 7</p>	Low risk	<p>High confidence</p>
Stahler 1995	Low risk	<p>RCT, RDD, ITS, instrumental variable</p>	Low risk	<p>RCT, RDD, ITS, instrumental variable</p>	High risk	<p>Unblinded or no mention of blinding</p>	Unclear risk	<p>No discussion of power calculation</p>	Low risk	<p>Overall and differential attrition within WWC conservative levels*</p>	Low risk	<p>Overall and differential attrition within WWC conservative levels*</p>	Low risk	<p>Intervention clearly and fully described</p>	Low risk	<p>Outcome measure clearly and fully described, preferably with reference to validation</p>	Low risk	<p>RCT or baseline balance report and satisfactory (imbalance on 2 or less measures)</p>	Low risk	<p>High confidence: High on all of items 1a, 4a, 6 and 7</p>	Low risk	<p>High confidence</p>
Stahler 2005	Unclear risk	<p>Medium confidence: DiD with matching, PSM</p>	Not applicable		High risk	<p>Unblinded or no mention of blinding</p>	Unclear risk	<p>Medium: No discussion of power calculation</p>	Unclear risk	<p>Medium: Overall and differential attrition within WWC liberal levels*</p>	Not applicable		Low risk	<p>Intervention clearly and fully described</p>	Low risk	<p>Outcome measure clearly and fully described, preferably with reference to validation</p>	Low risk	<p>RCT or baseline balance report and satisfactory (imbalance on 2 or less measures)</p>	Unclear risk	<p>Medium confidence: Medium on any one of items 1a, 4a, 6 and 7 AND NOT LOW</p>	Unclear risk	<p>Medium confidence</p>
Stergiopoulos 2015	Low risk	<p>RCT, RDD, ITS, instrumental variable</p>	Not applicable		High risk	<p>Unblinded or no mention of blinding</p>	Low risk	<p>Mention of power calculation</p>	Low risk	<p>Overall and differential attrition within WWC conservative levels*</p>	Not applicable		Low risk	<p>Intervention clearly and fully described</p>	Low risk	<p>Outcome measure clearly and fully described, preferably with reference to validation</p>	Low risk	<p>RCT or baseline balance report and satisfactory (imbalance on 2 or less measures)</p>	Low risk	<p>High confidence: High on all of items 1a, 4a, 6 and 7</p>	Low risk	<p>High confidence</p>
Stergiopoulos 2016	Low risk	<p>RCT, RDD, ITS, instrumental variable</p>	Low risk	<p>RCT, RDD, ITS, instrumental variable</p>	High risk	<p>Unblinded or no mention of blinding</p>	Low risk	<p>Mention of power calculation</p>	High risk	<p>Attrition not reported, OR falls well outside WWC acceptable combined levels*</p>	Not applicable		Low risk	<p>Intervention clearly and fully described</p>	Low risk	<p>Outcome measure clearly and fully described, preferably with reference to validation</p>	Low risk	<p>High: RCT or baseline balance report and satisfactory (imbalance on 2 or less measures)</p>	High risk	<p>Low confidence: Low on any one of items 1a, 4a, 6 and 7</p>	High risk	<p>Low confidence</p>
Stergiopoulos 2019	Low risk	<p>RCT, RDD, ITS, instrumental variable</p>	Not applicable		High risk	<p>Unblinded or no mention of blinding</p>	Unclear risk	<p>Medium: No discussion of power calculation</p>	Unclear risk	<p>Medium: Overall and differential attrition within WWC liberal levels*</p>	Not applicable		Low risk	<p>Intervention clearly and fully described</p>	Low risk	<p>Outcome measure clearly and fully described, preferably with reference to validation</p>	Low risk	<p>RCT or baseline balance report and satisfactory (imbalance on 2 or less measures)</p>	Unclear risk	<p>Medium confidence: Medium on any one of items 1a, 4a, 6 and 7 AND NOT LOW</p>	Unclear risk	<p>Medium confidence</p>
Thompson 2020	Low risk	<p>RCT, RDD, ITS, instrumental variable</p>	Not applicable		High risk	<p>Unblinded or no mention of blinding</p>	Unclear risk	<p>Medium: No discussion of power calculation</p>	Unclear risk	<p>Medium: Overall and differential attrition within WWC liberal levels*</p>	Not applicable		Low risk	<p>Intervention clearly and fully described</p>	Low risk	<p>Outcome measure clearly and fully described, preferably with reference to validation</p>	Low risk	<p>RCT or baseline balance report and satisfactory (imbalance on 2 or less measures)</p>	Unclear risk	<p>Medium confidence: Medium on any one of items 1a, 4a, 6 and 7 AND NOT LOW</p>	Unclear risk	<p>Medium confidence</p>
Tinland 2020	Low risk	<p>RCT, RDD, ITS, instrumental variable</p>	Not applicable		High risk	<p>Unblinded or no mention of blinding</p>	Unclear risk	<p>Medium: No discussion of power calculation</p>	Low risk	<p>Overall and differential attrition within WWC conservative levels*</p>	Not applicable		Low risk	<p>Intervention clearly and fully described</p>	Low risk	<p>Outcome measure clearly and fully described, preferably with reference to validation</p>	Low risk	<p>RCT or baseline balance report and satisfactory (imbalance on 2 or less measures)</p>	Low risk	<p>High confidence: High on all of items 1a, 4a, 6 and 7 </p>	Low risk	<p>High confidence</p>
Tsemberis 2004	Low risk	<p>RCT, RDD, ITS, instrumental variable</p>	Not applicable		Low risk	<p>EITHER masking of of outcome measurement OR masking for analysis (or both)</p>	Low risk	<p>Mention of power calculation</p>	Low risk	<p>Overall and differential attrition within WWC conservative levels*</p>	Not applicable		Low risk	<p>Intervention clearly and fully described</p>	Low risk	<p>Outcome measure clearly and fully described, preferably with reference to validation</p>	Low risk	<p>RCT or baseline balance report and satisfactory (imbalance on 2 or less measures)</p>	Low risk	<p>High confidence: High on all of items 1a, 4a, 6 and 7 </p>	Low risk	<p>High confidence</p>
Tucker 2017	Low risk	<p>RCT, RDD, ITS, instrumental variable</p>	Not applicable		High risk	<p>Unblinded or no mention of blinding</p>	Low risk	<p>Mention of power calculation</p>	High risk	<p>Attrition not reported, OR falls well outside WWC acceptable combined levels*</p>	Not applicable		Low risk	<p>Intervention clearly and fully described</p>	Low risk	<p>Outcome measure clearly and fully described, preferably with reference to validation</p>	Low risk	<p>RCT or baseline balance report and satisfactory (imbalance on 2 or less measures)</p>	High risk	<p>Low confidence: Low on any one of items 1a, 4a, 6 and 7</p>	High risk	<p>Low confidence</p>
Upshur 2015	Low risk	<p>RCT, RDD, ITS, instrumental variable</p>	Not applicable		High risk	<p>Unblinded or no mention of blinding</p>	Unclear risk	<p>Medium: No discussion of power calculation</p>	Low risk	<p>Overall and differential attrition within WWC conservative levels*</p>	Not applicable		Low risk	<p>Intervention clearly and fully described</p>	Low risk	<p>Outcome measure clearly and fully described, preferably with reference to validation</p>	Low risk	<p>RCT or baseline balance report and satisfactory (imbalance on 2 or less measures)</p>	Low risk	<p>High confidence: High on all of items 1a, 4a, 6 and 7</p>	Low risk	<p>High confidence</p>
Young 2009	Unclear risk	<p>Medium confidence: DiD with matching, PSM</p>	Unclear risk	<p>Medium confidence: DiD with matching, PSM</p>	High risk	<p>Unblinded or no mention of blinding</p>	Unclear risk	<p>No discussion of power calculation</p>	High risk	<p>Attrition not reported, OR falls well outside WWC acceptable combined levels*</p>	High risk	<p>Attrition not reported, OR falls well outside WWC acceptable combined levels</p>	Low risk	<p>Intervention clearly and fully described</p>	Low risk	<p>Outcome measure clearly and fully described, preferably with reference to validation</p>	Unclear risk	<p>Medium confidence: imbalance on no more than 5 measures</p>	High risk	<p>Low confidence: Low on any one of items 1a, 4a, 6 and 7</p>	High risk	<p>Low confidence</p>
