# Supplementary material for: The effectiveness of abstinence‐based and harm reduction‐based interventions in reducing problematic substance use in adults who are experiencing homelessness in high income countries: A systematic review and meta‐analysis: A systematic review
Source: Campbell Syst Rev. 2024 Apr 21;20(2):e1396. doi: 10.1002/cl2.1396 (PMC11032639; doi:10.1002/cl2.1396)
Supplement: Supplementary file 1 — Supporting information. [file CL2-20-e1396-s002.zip › CA000265-study-data/CA000265-study-information.csv]

Study	Year	Data source	Char: Study design	Char: Harm reduction or abstinence-based?	Char: Primary intervention	Char: Longest intervention follow-up (months, N)	Char: Control group	Char: Measure of interest	Char: Source	Char: Notes
Aubry 2016	2016	PUB	<p>Two-arm parallel RCT (individually randomised)</p>	<p>HR</p>	<p>ACT</p>	<p>21-24 months; n = 411</p>	<p>TAU</p>	<p>Self reported 7-item Global Assessment of Individual Need – Global Assessment of Individual Needs Short Screener–Substance Problem Scale.</p>	<p>EGM</p>
Aubry 2019	2019	PUB	<p>Two-arm parallel RCT (individually randomised)</p>	<p>HR</p>	<p>ACT</p>	<p>21-24 months; n = 90</p>	<p>TAU</p>	<p>Self reported Global Assessment of Individual Need – Global Assessment of Individual Needs Short Screener–Substance Problem Scale</p>	<p>EGM</p>
Braucht 1995	1995	PUB	<p>Two-arm parallel RCT (individually randomised)</p>	<p>AB</p>	<p>ICM</p>	<p>6 months; n = 143</p>	<p>TAU</p>	<p>Range of substance use outcomes</p>	<p>Unpacked from SR</p>	<p>Sample: Estimated based on: We were unable to track 10% and 13% of the control group at Times 2 and 3, respectively, and 4% and 12% of the experimental (ICM) group at these time points. Rounded down for analysis. Unable to calculate effect size.</p>
Burnam 1995	1995	PUB	<p>Multi-arm parallel RCT (individually randomised)</p>	<p>AB</p>	<p>Group A; Residential rehabilitation + Abstinence based day programmes. Group B; Intensive Case Management + Abstinence based day programmes.</p>	<p>Group A: 9 months; n = 45; Group B; 9 months; n = 110</p>	<p>TAU</p>	<p>Days used alcohol in last 30 days; Days used drugs in last 30 days</p>	<p>Unpacked from SR</p>	<p>Unable to calculate effect size</p>
Cherner 2017	2017	PUB	<p>QED - DID</p>	<p>HR</p>	<p>ICM + OST</p>	<p>24 months; n = 78</p>	<p>TAU</p>	<p>Alcohol Use Disorders Identification Test (AUDIT) for alcohol use; Drug Abuse Screening Tool (DAST-10) for drug use - both self report at least weekly </p>	<p>Unpacked from SR</p>
Chung 2018	2018	PUB	<p>Two-arm parallel RCT (individually randomised)</p>	<p>HR</p>	<p>ACT or ICM</p>	<p>24 months; n = 1158</p>	<p>TAU</p>	<p>(GAIN-SS) Self reported five-item Substance Disorder Screener of the Global Assessment of Individual Needs Short Screener (GAIN) was used to assess the severity of substance use problems by counting the number of substance-related problems in the pastmonth (range 0–5, higher values indicating greater problem severity). GAIN-SS counts the number of substance-related problems in the past month; …	<p>EGM</p>	<p>Intervention split into 2 age groups for effect size calculation, but presented here as one combined group (14-49 years; Intervention n = 905, Control n = 773; &gt;50 years; Intervention n = 253, Control n = 217)</p>
Clifasefi 2020	2020	PUB	<p>QED - other</p>	<p>HR</p>	<p>Group Work</p>	<p>6 months; n = 48</p>	<p>TAU</p>	<p>Alcohol Quantity and Use Assessment. Modified version of the Addiction Severity Index to assess for frequency. Short Inventory of Problems a 15‐item Likert‐scale questionnaire that yields a summary score reflecting participants’ past‐month experience of social, occupational,and psychological harm related to alcohol use.</p>	<p>EGM</p>	<p>Unable to calculate effect size</p>
Collins 2019	2019	PUB	<p>Two-arm parallel RCT (individually randomised)</p>	<p>HR</p>	<p>HRP + MI</p>	<p>3 months; n = 65</p>	<p>TAU</p>	<p>Number of days drinking to intoxication in last two weeks</p>	<p>Hand search</p>
Collins 2021	2021	PUB	<p>Multi-arm parallel RCT (individually randomised)</p>	<p>HR</p>	<p>Group A: Harm reduction psychotherapy + Motivational Interviewing (MI) + Prescripting to prevent relapse; Group B: Harm reduction psychotherapy + Motivational Interviewing (MI) (+ placebo); Group C: Harm reduction psychotherapy + Motivational Interviewing (MI)</p>	<p>Group A: 9 months; n = 48; Group B: 9 months; n = 48; Group C: 9 months; n = 54</p>	<p>TAU</p>	<p>Self reported alcohol use - the number of standard (11·671 g) alcoholic drinks consumed on the heaviest drinking day in the past month;</p>	<p>EGM</p>	<p>Same control group for all treatment groups</p>
Conrad 1998	1998	PUB	<p>Two-arm parallel RCT (individually randomised)</p>	<p>AB</p>	<p>Residential rehabilitation</p>	<p>24 month; n = 178</p>	<p>TAU</p>	<p>6 items from Addiction severity Index (ASI) Alcohol AND 6 items from Addiction severity Index (ASI) Drug </p>	<p>EGM</p>
Essock 2006	2006	PUB	<p>Two-arm parallel RCT (individually randomised)</p>	<p>HR</p>	<p>ACT</p>	<p>Site 1: 24 month; n = 50; Site 2: 24 month; n = 49</p>	<p>TAU</p>	<p>Substance Abuse Treatment Scale (SATS) - 8- point scale that indicates progressive movement toward treatment involvement, remission, and recovery from substance use disorders</p>	<p>EGM</p>
Fletcher 2008	2008	PUB	<p>Multi-arm parallel RCT (individually randomised)</p>	<p>HR</p>	<p>Treatment A: Integrated Assertive Community Therapy (IACT) Treatment B: Assertive Community Therapy (ACT)</p>	<p>Treatment A: 20 months; n = 53; Treatment B: 20 months; n = 47</p>	<p>TAU</p>	<p>Substance Abuse Rating</p>	<p>Unpacked from SR</p>	<p>Same control group for all treatment groups</p>
Harpaz-Rotem 2011	2011	PUB	<p>QED - other</p>	<p>AB</p>	<p>Residential rehabilitation</p>	<p>12 months; n = 96</p>	<p>Other intervention - No or less than 30 days RT (NRT) group </p>	<p>Addiction severity Index (ASI) Drugs AND Addiction severity Index (ASI) Alcohol </p>	<p>EGM</p>
Kashner 2002	2002	PUB	<p>Two-arm parallel RCT (individually randomised)</p>	<p>AB</p>	<p>CM</p>	<p>12 months; n = 111</p>	<p>TAU</p>	<p>Addiction severity Index (ASI) Drugs AND Addiction severity Index (ASI) Alcohol </p>	<p>EGM</p>
Kirst 2015	2015	PUB	<p>Two-arm parallel RCT (individually randomised)</p>	<p>HR</p>	<p>ACT or ICM</p>	<p>24 months; n = 301</p>	<p>TAU</p>	<p>Alcohol problems in 30 days; Drug problems in 30 days; GAIN-SS - The GAIN-SS consisted of five questions to determine participants’ severity of substance use problems (such as getting into fights, problems at work, dealing with withdrawal symptoms) in the ‘past month’, ‘2–12 Months’ or ‘1 or more years.’</p>	<p>EGM</p>
Koffarnus 2011	2011	PUB	<p>Multi-arm parallel RCT (individually randomised)</p>	<p>AB</p>	<p>CM</p>	<p>6 months; n = 43</p>	<p>Other intervention - Group A: Job skills training (Unpaid) Group B: Paid Training Group </p>	<p>Percent BAL ≥ 0.004 (MM) - Blood Alocohol level positive for alcohol AND Percent BAL ≥ 0.05 g/dl (which represents a level with more alcohol-related impairment) AND Number of days of heavy drinking (self-report) - he/she reported consuming more than four drinks (females) or five drinks (males) in the 24 h prior to a random assessment or during at least one day in the month prior to a monthly a…
Lapham 1995	1995	PUB	<p>Multi-arm parallel RCT (individually randomised)</p>	<p>AB</p>	<p>Intensive Case Management (ICM) - All treatment groups start with residential detoxification. Group A is described as housing plus case management, which (outlined in another paper by the authors) includes direct provision of substance use treatment. The other two group (B and C) involve housing and peer support, or just housing.</p>	<p>Group A: 10 months; n = 135; Group B; 10 months; n = 123; Group C; 10 months; n = 74</p>	<p>TAU</p>	<p>Alcohol use days - past 30 days</p>	<p>EGM</p>
McHugo 2004	2004	PUB	<p>Two-arm parallel RCT (individually randomised)</p>	<p>HR</p>	<p>ACT</p>	<p>18 months; n = see notes</p>	<p>Other Intervention - Integrated housing program where case management and housing services were provided by teams within a single agency and were closely coordinated.</p>	<p>Days of illicit drug use in past 6 months AND Days of alcohol use in past 6 months</p>	<p>Unpacked from SR</p>	<p>Total data recorded varied for outcome measure (Drugs n = 35; Alcohol n = 53) - no clear data about intervention and control particpant distribution </p>
Milby 1996	1996	PUB	<p>Two-arm parallel RCT (individually randomised)</p>	<p>AB</p>	<p>Contingency Management (CM)+ Abstinence based day programmes</p>	<p>12 months; n = 69</p>	<p>TAU</p>	<p>Alcohol use in the last 30 days AND EMIT urine toxicologies - proportion of positive toxologies for cocaine</p>	<p>EGM</p>
Milby 2000	2000	PUB	<p>Two-arm parallel RCT (individually randomised)</p>	<p>AB</p>	<p>CM</p>	<p>6 months; n = 56</p>	<p>Other intervention - Behavioral day treatment alone (DT). </p>	<p>Abstinence: Percentage of negative random urine toxicologies in the past 60 days for all substances tested (percentage of days abstinent in the last 60 days)</p>	<p>EGM</p>
Milby 2003	2003	PUB	<p>Two-arm parallel RCT (individually randomised)</p>	<p>AB</p>	<p>CM</p>	<p>12 months; n = 57</p>	<p>Other intervention - Behavioral day treatment alone (DT)</p>	<p>Abstinence prevalance: Binary outcome using information from the assessment point urine toxicology tests AND drug use in the last 30 days self-reported on the Addiction Severity Index </p>	<p>EGM</p>
Morse 1992	1992	PUB	<p>Multi-arm parallel RCT (individually randomised)</p>	<p>HR</p>	<p>ACT</p>	<p>12 months; n = 36</p>	<p>Other intervention - Traditional outpatient treatment offered by a mental health clinic</p>	<p>Alcohol consumption (ounces per week) - Monthly quantity and frequency of alcohol consumption was measured using an index based on a form developed by the National Institute on Alcohol Abuse and Alcoholism</p>	<p>EGM</p>
Morse 1997	1997	PUB	<p>Multi-arm parallel RCT (individually randomised)</p>	<p>Unclear</p>	<p>Group A: Broker case management; Group B: ACT only (ACTO); Group C: Amended version of ACT</p>	<p>Group A: 18 months; n = Group B: 18 months; n = Group C:18 months; n = </p>	<p>Comparison of 3 treament groups</p>	<p>Days abused substances in past month AND ASI Alcohol AND ASI drugs </p>	<p>Unpacked from SR</p>
Morse 2006	2006	PUB	<p>Two-arm parallel RCT (individually randomised)</p>	<p>HR</p>	<p>Group A: Integrated ACT; Group B: ACT only</p>	<p>Group A: 24 months; n = 46; Group B: 24 months; n = 54</p>	<p>TAU</p>	<p>Severity of both alcohol and drug use with two 5-point scales that have been used in many previous studies (Carey, Coco, &amp; Simmons,1996; Drake, Osher, &amp; Wallach, 1989). Higher scores indicated greater severity with 1 = client has not used alcohol (or drugs), and 5 = meets criteria for severe use plus<br/>related problems are so severe that make non-institutional living difficul</p>	<p>EGM</p>
Morse 2008	2008	PUB	<p>QED - other</p>	<p>HR</p>	<p>ACT</p>	<p>18 months; n = 79</p>	<p>TAU</p>	<p>Carey Rating — for both Alcohol AND drug abuse.<br/>These 5-point scales are<br/>scored such that higher scores indicate greater severity, with 1 indicating that the client has not used alcohol (or drugs) and 5 indicating that the client meets criteria for severe use and related problems are so severe that noninstitutional living would be difficult.</p>	<p>EGM</p>	<p>Sample size reported as 85 for NIACT treatment group in abstract, but as 79 in main paper.</p>
Nyamathi 2016	2016	PUB	<p>Multi-arm parallel RCT (individually randomised)</p>	<p>HR</p>	<p>ICM</p>	<p>Group A: 12 months; n = 166; Group B: 12 months; n = 177</p>	<p>TAU</p>	<p>3 measures for drug use; 1. Marijuana - having used marijuana during the 12-month, stimulants - having used this drug during the 12-<br/>month observation period AND heroin - having used this drug during the 12-month observation period </p>	<p>EGM</p>	<p>Intervention described as: Group A: Intensive peer coach and nurse case managed (PC-NCM) program. Group B: Intermediate peer coaching (PC) program with brief nurse counseling. Although not described as such, we have treated as ICM</p>
Nyamathi 2017	2017	PUB	<p>Two-arm parallel RCT (individually randomised)</p>	<p>Unclear</p>	<p>Talking therapies (CBT) + Group Work</p>	<p>6 months; n = 58</p>	<p>Other intervention - Health Promotion sessions</p>	<p>Drug and alcohol use abstinance (self-report confirmed by urine analysis) - test cup screened for metabolites of mphetamines, cocaine, ethamphetamines, 3,4- ethylenedioxymethamphetamine, opiates, and marijuana.</p>	<p>EGM</p>
O'Connell 2012	2012	PUB	<p>Multi-arm parallel RCT (individually randomised)</p>	<p>HR</p>	<p>Group A: ICM plus the HUD-VA Supported Housing (HUDVASH); Group B: Intensive case management (ICM) only. </p>	<p>Group A: 24 months; n = 119; Group B: 24 months; n = 52</p>	<p>TAU</p>	<p>ASI Drugs AND ASI alcohol</p>	<p>EGM</p>
Reback 2010	2010	PUB	<p>Two-arm parallel RCT (individually randomised)</p>	<p>AB</p>	<p>CM</p>	<p>12 months; n = 64 </p>	<p>Other intervention</p>	<p>Urine testing for substance use - Proportion of participants that provided drug-free urine samples at a specified time point divided by number of participants randomized to that condition AND breath test for alcohol AND Composite scores - Level 1 TES: cocaine, amphetamines, methamphetamines, PCP, and alcohol metabolite-free. Proportion free of all</p>	<p>EGM</p>	<p>All participants earned points for participation in group tasks (meetings, follow-up interviews etc) but control group did not receive points for health promtoing behaviours + drug/alcohol abstinence</p>
Rosenheck 2003	2003	PUB	<p>Multi-arm parallel RCT (individually randomised)</p>	<p>HR</p>	<p>Group A: ICM plus the HUD-VA Supported Housing (HUDVASH); Group B: Intensive case management (ICM) only. </p>	<p>Group A: 36 months; n = 182; Group B: 36 months; n = 90</p>	<p>TAU</p>	<p>ASI Drugs AND ASI alcohol</p>	<p>EGM</p>
Schumacher 2000	2000	PUB	<p>Two-arm parallel RCT (individually randomised)</p>	<p>AB</p>	<p>CM + day treatment</p>	<p>2 months; n = 72</p>	<p>Other intervention - Behavioral Day Treatment. .</p>	<p>Number of days attended</p>	<p>EGM</p>
Schumacher 2003	2003	PUB	<p>Two-arm parallel RCT (individually randomised)</p>	<p>AB</p>	<p>CM + day treatment (DT) </p>	<p>6 months; n = 45</p>	<p>Other intervention - Behavioral Day Treatment. </p>	<p>Positive DSM outcome, &quot;good or improved&quot; (all drugs - alcohol, cocaine, marijuana) AND Continuous abstinence (consecutive weeks of abstinence by means of assay over 6 months)</p>	<p>EGM</p>
Smelson 2018	2018	PUB	<p>Two-arm parallel RCT (cluster randomised)</p>	<p>HR</p>	<p>Talking therapies (CBT) + ACT</p>	<p>12 months; n = 81</p>	<p>TAU</p>	<p>Drug and alcohol use - dichotomous measure based on case managers’ clinical assessment of Veterans’ drug or alcohol use as either dependence or severe dependence</p>	<p>EGM</p>
Smith 1998	1998	PUB	<p>Multi-arm parallel RCT (individually randomised)</p>	<p>AB</p>	<p>CM</p>	<p>12 months; n = 63</p>	<p>TAU</p>	<p>Peak BAC (Blood Alcohol Content) - peak blood alcohol content (BAC) estimated from the steady drinking pattern reported AND days drinking per week</p>	<p>EGM</p>	<p>Intervention is Community Reinforcement Approach (CRA) - alcohol treatment with incenntives for attendance</p>
Somers 2015	2015	PUB	<p>Multi-arm parallel RCT (individually randomised)</p>	<p>HR</p>	<p>ACT or ICM</p>	<p>Group A (High needs): 24 months; n = 90; Group B (Moderate needs): 24 months; n = 100</p>	<p>TAU</p>	<p>Less than daily substance use - derived using items from the Maudsley Addiction Profile addressing the frequency of specific substance use including alcohol.</p>	<p>EGM</p>
Somers 2017	2017	PUB	<p>Two-arm parallel RCT (individually randomised)</p>	<p>HR</p>	<p>Assertive Community Therapy (ACT) - Group A: Congregate Housing First. Group B:Scattered site Housing First </p>	<p>Group A: 24 months; n = 107; Group B: 24 months; n = 90</p>	<p>TAU</p>	<p>Substance use problem past month (GAIN-SPS)</p>	<p>EGM</p>
Sosin 1995	1995	PUB	<p>Multi-arm parallel RCT (individually randomised)</p>	<p>AB</p>	<p>ICM and ICM + supported housing</p>	<p>Group A: 12 months; n = 72; Group B: 12 months; n = 111</p>	<p>TAU</p>	<p>Average Days Using Alcohol/Drugs in Past 30</p>	<p>EGM</p>	<p>Authors list intervention as: Group A: Case management only intervention . Group B: Case management with supported housing intervention. </p>
Stahler 1995	1995	PUB	<p>Multi-arm parallel RCT (individually randomised)</p>	<p>AB</p>	<p>Group A: Residential Rehabilitation. Group B: ICM</p>	<p>Group A: 12 months; n = 187 ; Group B: 12 months; n = 170</p>	<p>TAU</p>	<p>ASI Cocaine AND ASI alcohol</p>	<p>Unpacked from SR</p>	<p>Treatment groups: 85% retention rate - rounded up for analysis; Control group: 69% retention rate - rounded up for analysis</p>
Stahler 2005	2005	PUB	<p>QED - other</p>	<p>AB</p>	<p>TC</p>	<p>18 months; n = 40</p>	<p>TAU</p>	<p>Addiction Severity Index - mean days of reported substance use in previous 30 days for cocaine AND alcohol AND more than one substance</p>	<p>Unpacked from SR</p>
Stergiopoulos 2015	2015	PUB	<p>Two-arm parallel RCT (individually randomised)</p>	<p>HR</p>	<p>ICM</p>	<p>24 months; n = 204</p>	<p>TAU</p>	<p>Substance Use Problem Severity (GAIN-SS)</p>	<p>EGM</p>
Stergiopoulos 2016	2016	PUB	<p>Two-arm parallel RCT (individually randomised)</p>	<p>HR</p>	<p>ICM</p>	<p>24 months; n = 135</p>	<p>TAU</p>	<p>Substance Use Problem Severity (GAIN-SS) AND Number of days in past 30 experienced alcohol problems</p>	<p>EGM</p>
Stergiopoulos 2019	2019	PUB	<p>Two-arm parallel RCT (individually randomised)</p>	<p>HR</p>	<p>ACT or ICM</p>	<p>72 months; n = 206</p>	<p>TAU</p>	<p>GAIN-SS number of substance use-related problems over past month - the five-item Global Appraisal of Individual Needs–Short Screener (GAIN-SS) - with higher values denoting higher severity</p>	<p>EGM</p>
Thompson 2020	2020	PUB	<p>Two-arm parallel RCT (individually randomised)</p>	<p>HR</p>	<p>MI</p>	<p>1.5 months, n=20</p>	<p>TAU</p>	<p>Number of drinks consumed in last two weeks. Times used marijuana in last two weeks</p>	<p>EGM</p>
Tinland 2020	2020	PUB	<p>Two-arm parallel RCT (individually randomised)</p>	<p>HR</p>	<p>ACT</p>	<p>24 months; n = 353</p>	<p>TAU</p>	<p>Presence or absence of diagnoses of dependence - Alcohol - using sections K and J of the Mini International Neuropsychiatric Interview (MINI)</p>	<p>EGM</p>
Tsemberis 2004	2004	PUB	<p>Two-arm parallel RCT (individually randomised)</p>	<p>HR</p>	<p>ACT</p>	<p>24 months; n = 68</p>	<p>Other intervention - Continuum of Care model </p>	<p>Number of drinks consumed each day AND Drug use variable (measuring the total number of days of drug use)</p>	<p>Unpacked from SR</p>	<p>Authors report 78% follow-up rate - rounded up for effect size calcs</p>
Tucker 2017	2017	PUB	<p>Cross-over RCT</p>	<p>HR</p>	<p>MI</p>	<p>3 months; n = 100</p>	<p>TAU</p>	<p>Frequency of consumption - Alcohol AND Other drugs</p>	<p>Hand search</p>
Upshur 2015	2015	PUB	<p>Two-arm parallel RCT (individually randomised)</p>	<p>HR</p>	<p>ICM + MI</p>	<p>6 months; n = 40</p>	<p>TAU</p>	<p>Days used other drugs last 3 months AND No alcohol consumption last 3 months (abstinence)</p>	<p>EGM</p>
Young 2009	2009	PUB	<p>QED - DID</p>	<p>HR</p>	<p>ACT + residential rehabilitation</p>	<p>6 months; n = 53</p>	<p>Other intervention - Substance abuse treatment agency and used the CCISC model of care in a residential treatment facility (CCISC-RT)</p>	<p>Days past-month using alcohol AND Days past-month using illicit drugs AND Abstinent past month Alcohol AND Abstinent past month drugs</p>	<p>Unpacked from SR</p>
